# Supplementary material for: Crystal structure of 3-methyl-5-tri­methyl­silyl-1H-pyrazole
Source: Acta Crystallogr E Crystallogr Commun. 2015 May 13;71(Pt 6):o397. doi: 10.1107/S2056989015008567 (PMC4459369; doi:10.1107/S2056989015008567)
Supplement: Supplementary file 1 [file e-71-0o397-sup1.cif]

##############################################################################
#                                                                            #
# This CIF contains the data in a paper accepted for publication in          #
# Acta Crystallographica Section E. It conforms to the requirements of       #
# Notes for Authors for Acta Crystallographica Section E, and has been       #
# peer reviewed under the auspices of the IUCr Commission on Journals.       #
#                                                                            #
# Full details of the Crystallographic Information File format               #
# are given in the paper "The Crystallographic Information File (CIF):       #
# a New Standard Archive File for Crystallography" by S. R. Hall, F. H.      #
# Allen and I. D. Brown [Acta Cryst. (1991), A47, 655-685].                  #
#                                                                            #
# The current version of the core CIF dictionary is obtainable from          #
# ftp://ftp.iucr.org/pub/cif_core.dic.                                       #
#                                                                            #
# Software is freely available for graphical display of the structure(s)     #
# in this CIF. For information consult the CIF software page                 #
# http://www.iucr.org/resources/cif/software.                                #
#                                                                            #
# This file may be used for bona fide research purposes within the           #
# scientific community so long as proper attribution is given to the journal # 
# article from which it was obtained.                                        #
#                                                                            #
##############################################################################
data_global
_audit_creation_method     'WinGX routine CIF_UPDATE'
_audit_conform_dict_name     cif_core.dic
_audit_conform_dict_version     2.4.3
_journal_data_validation_number     ?
_journal_date_recd_electronic     2015-04-30
_journal_date_accepted     2015-05-01
_journal_name_full     'Acta Crystallographica, Section E'
_journal_year     2015
_journal_volume     71
_journal_issue      6
_journal_page_first     o397
_journal_page_last     o397
_journal_paper_category     HO
_journal_paper_doi     10.1107/S2056989015008567
_journal_coeditor_code     ZL2621
_publ_contact_author_name     'Ferrence, Gregory M.'
_publ_contact_author_address
;
CB 4160
Department of Chemistry
Illinois State University
Normal, IL 61790-4160
USA
;
_publ_contact_author_email     'ferrence@ilstu.edu'
_publ_contact_author_fax     '(309)438-5538'
_publ_contact_author_phone     '(309)438-7971'
_publ_section_title
;
Crystal structure of 3-methyl-5-trimethylsilyl-1<i>H</i>-pyrazole
;
loop_
    _publ_author_name
    _publ_author_address
    'Gregory M. Ferrence'
;
CB 4160
Department of Chemistry
Illinois State University
Normal, IL 61790
USA
;
    'Joshua L. Kocher'
;
CB 4160
Department of Chemistry
Illinois State University
Normal, IL 61790
USA
;
_publ_section_synopsis     .
data_I
_audit_creation_method     'WinGX routine CIF_UPDATE'
_database_code_depnum_ccdc_archive     'CCDC 1062812'
_chemical_name_systematic
;
3-Methyl-5-trimethylsilyl-1<i>H</i>-pyrazole
;
_chemical_formula_moiety     'C7 H14 N2 Si'
_chemical_formula_sum     'C7 H14 N2 Si'
_chemical_formula_weight     154.29
_symmetry_cell_setting     tetragonal
_symmetry_space_group_name_H-M     'I 41/a'
_symmetry_space_group_name_Hall     '-I 4ad'
loop_
    _space_group_symop_operation_xyz
    'x, y, z'
    '-x+1/2, -y, z+1/2'
    '-y+3/4, x+1/4, z+1/4'
    'y+3/4, -x+3/4, z+3/4'
    'x+1/2, y+1/2, z+1/2'
    '-x+1, -y+1/2, z+1'
    '-y+5/4, x+3/4, z+3/4'
    'y+5/4, -x+5/4, z+5/4'
    '-x, -y, -z'
    'x-1/2, y, -z-1/2'
    'y-3/4, -x-1/4, -z-1/4'
    '-y-3/4, x-3/4, -z-3/4'
    '-x+1/2, -y+1/2, -z+1/2'
    'x, y+1/2, -z'
    'y-1/4, -x+1/4, -z+1/4'
    '-y-1/4, x-1/4, -z-1/4'
_cell_length_a     19.221(3)
_cell_length_b     19.221
_cell_length_c     10.5812(18)
_cell_angle_alpha     90
_cell_angle_beta     90
_cell_angle_gamma     90
_cell_volume     3909.4(15)
_cell_formula_units_Z     16
_cell_measurement_reflns_used     6620
_cell_measurement_theta_min     2.2
_cell_measurement_theta_max     30.97
_cell_measurement_temperature     100(2)
_exptl_crystal_description     plate
_exptl_crystal_colour     colourless
_exptl_crystal_size_max     0.3
_exptl_crystal_size_mid     0.22
_exptl_crystal_size_min     0.09
_exptl_crystal_density_diffrn     1.049
_exptl_crystal_density_method     'not measured'
_exptl_crystal_F_000     1344
_exptl_absorpt_coefficient_mu     0.179
_exptl_absorpt_correction_type     multi-scan
_exptl_absorpt_process_details
;
(APEX; Bruker, 2008)
;
_exptl_absorpt_correction_T_min     0.4996
_exptl_absorpt_correction_T_max     0.7462
_diffrn_ambient_temperature     100(2)
_diffrn_radiation_type     MoK\a
_diffrn_radiation_wavelength     0.71073
_diffrn_radiation_source     'sealed tube'
_diffrn_radiation_monochromator     'graphite'
_diffrn_measurement_device_type
;
Bruker SMART APEX CCD
;
_diffrn_measurement_method     '\w scans'
_diffrn_reflns_number     14542
_diffrn_reflns_av_R_equivalents     0.0461
_diffrn_reflns_theta_min     2.119
_diffrn_reflns_theta_max     27.474
_diffrn_reflns_theta_full     25.242
_diffrn_measured_fraction_theta_max     0.999
_diffrn_measured_fraction_theta_full     0.999
_diffrn_reflns_limit_h_min     -24
_diffrn_reflns_limit_h_max     24
_diffrn_reflns_limit_k_min     -24
_diffrn_reflns_limit_k_max     24
_diffrn_reflns_limit_l_min     -13
_diffrn_reflns_limit_l_max     13
_diffrn_standards_number     0
_diffrn_standards_interval_count     .
_diffrn_standards_interval_time     .
_diffrn_standards_decay_%     0
_reflns_number_total     2240
_reflns_number_gt     1811
_reflns_threshold_expression     I>2\s(I)
_refine_ls_structure_factor_coef     Fsqd
_refine_ls_matrix_type     full
_refine_ls_R_factor_all     0.0646
_refine_ls_R_factor_gt     0.0461
_refine_ls_wR_factor_ref     0.1211
_refine_ls_goodness_of_fit_ref     1.106
_refine_ls_restrained_S_all     1.106
_refine_ls_number_reflns     2240
_refine_ls_number_parameters     100
_refine_ls_number_restraints     0
_refine_ls_number_constraints     0
_refine_ls_hydrogen_treatment     mixed
_refine_ls_weighting_scheme     calc
_refine_ls_weighting_details
              'w=1/[\s^2^(Fo^2^)+(0.0425P)^2^+6.7007P] where P=(Fo^2^+2Fc^2^)/3'
_atom_sites_solution_hydrogens     mixed
_atom_sites_solution_primary     iterative
_atom_sites_solution_secondary     iterative
_refine_ls_shift/su_max     0
_refine_ls_shift/su_mean     0
_refine_diff_density_max     0.382
_refine_diff_density_min     -0.278
_refine_ls_extinction_method     none
loop_
    _atom_type_symbol
    _atom_type_description
    _atom_type_scat_dispersion_real
    _atom_type_scat_dispersion_imag
    _atom_type_scat_source
    C C 0.0033 0.0016 'International Tables Vol C Tables 4.2.6.8 and 6.1.1.4'
    H H 0 0 'International Tables Vol C Tables 4.2.6.8 and 6.1.1.4'
    N N 0.0061 0.0033 'International Tables Vol C Tables 4.2.6.8 and 6.1.1.4'
    Si Si 0.0817 0.0704 'International Tables Vol C Tables 4.2.6.8 and 6.1.1.4'
_computing_data_collection
;
APEX2 (Bruker, 2008)
;
_computing_cell_refinement
;
APEX2 and SAINT (Bruker, 2008)
;
_computing_data_reduction
;
SAINT (Bruker, 2008)
;
_computing_structure_solution
;
SUPERFLIP (Palatinus & Chapuis, 2007)
;
_computing_structure_refinement
;
SHELXL2014 (Sheldrick, 2015)
;
_computing_molecular_graphics
;
ORTEP-3 for Windows (Farrugia, 2012) and
<i>Mercury</i> (Macrae <i>et al.</i>,  2008)
;
_computing_publication_material
;
<i>WinGX</i> (Farrugia, 2012) and <i>publCIF</i> (Westrip, 2010)
;
loop_
    _atom_site_type_symbol
    _atom_site_label
    _atom_site_fract_x
    _atom_site_fract_y
    _atom_site_fract_z
    _atom_site_U_iso_or_equiv
    _atom_site_adp_type
    _atom_site_calc_flag
    _atom_site_occupancy
    _atom_site_disorder_assembly
    _atom_site_disorder_group
    Si Si1 0.15752(3) 0.66265(3) 0.08122(5) 0.02652(17) Uani d 1 . .
    N N2 -0.01542(8) 0.63160(8) 0.29098(15) 0.0252(3) Uani d 1 . .
    N N1 0.04990(8) 0.65356(8) 0.26486(15) 0.0243(3) Uani d 1 . .
    C C3 -0.03518(10) 0.59551(10) 0.18886(18) 0.0242(4) Uani d 1 . .
    C C4 0.01831(10) 0.59437(10) 0.09907(17) 0.0252(4) Uani d 1 . .
    H H4 0.0174 0.5719 0.0192 0.03 Uiso calc 1 . .
    C C5 0.07285(10) 0.63252(9) 0.14950(17) 0.0233(4) Uani d 1 . .
    C C7 0.17863(12) 0.60908(13) -0.0598(2) 0.0418(6) Uani d 1 . .
    H H7A 0.2214 0.6265 -0.0989 0.063 Uiso calc 1 . .
    H H7B 0.1403 0.6119 -0.1207 0.063 Uiso calc 1 . .
    H H7C 0.1853 0.5605 -0.0341 0.063 Uiso calc 1 . .
    C C8 0.14560(14) 0.75508(12) 0.0363(3) 0.0478(6) Uani d 1 . .
    H H8A 0.1889 0.773 -0.0003 0.072 Uiso calc 1 . .
    H H8B 0.1336 0.7823 0.1115 0.072 Uiso calc 1 . .
    H H8C 0.1081 0.7588 -0.026 0.072 Uiso calc 1 . .
    C C6 -0.10613(10) 0.56396(11) 0.1820(2) 0.0318(5) Uani d 1 . .
    H H6A -0.1042 0.521 0.1322 0.048 Uiso calc 0.58(3) . .
    H H6B -0.1382 0.5968 0.1416 0.048 Uiso calc 0.58(3) . .
    H H6C -0.1226 0.5534 0.2675 0.048 Uiso calc 0.58(3) . .
    H H6D -0.1391 0.5931 0.2287 0.048 Uiso calc 0.42(3) . .
    H H6E -0.1051 0.5173 0.2193 0.048 Uiso calc 0.42(3) . .
    H H6F -0.1207 0.5607 0.0934 0.048 Uiso calc 0.42(3) . .
    C C9 0.22749(12) 0.65443(14) 0.2008(2) 0.0422(6) Uani d 1 . .
    H H9A 0.2322 0.6056 0.2259 0.063 Uiso calc 1 . .
    H H9B 0.2158 0.6826 0.2751 0.063 Uiso calc 1 . .
    H H9C 0.2715 0.6708 0.1648 0.063 Uiso calc 1 . .
    H H1 0.0738(13) 0.6790(13) 0.317(2) 0.039(7) Uiso d 1 . .
loop_
    _atom_site_aniso_label
    _atom_site_aniso_U_11
    _atom_site_aniso_U_22
    _atom_site_aniso_U_33
    _atom_site_aniso_U_12
    _atom_site_aniso_U_13
    _atom_site_aniso_U_23
    Si1 0.0269(3) 0.0312(3) 0.0214(3) -0.0041(2) 0.0032(2) -0.0034(2)
    N2 0.0265(8) 0.0282(8) 0.0210(8) -0.0010(6) 0.0025(6) -0.0018(6)
    N1 0.0265(8) 0.0281(8) 0.0182(8) -0.0038(6) 0.0003(6) -0.0035(6)
    C3 0.0248(9) 0.0251(9) 0.0226(9) 0.0008(7) -0.0015(7) 0.0013(7)
    C4 0.0292(9) 0.0265(9) 0.0198(9) -0.0019(7) 0.0000(7) -0.0043(7)
    C5 0.0278(9) 0.0243(9) 0.0178(9) 0.0003(7) 0.0013(7) -0.0007(7)
    C7 0.0378(12) 0.0550(14) 0.0327(12) -0.0121(11) 0.0106(9) -0.0153(10)
    C8 0.0482(14) 0.0380(12) 0.0572(16) -0.0057(10) 0.0120(12) 0.0087(11)
    C6 0.0280(10) 0.0350(11) 0.0325(11) -0.0056(8) -0.0009(8) 0.0010(9)
    C9 0.0326(11) 0.0604(15) 0.0336(12) -0.0079(10) -0.0020(9) 0.0007(11)
_geom_special_details
;
 All esds (except the esd in the dihedral angle between two l.s. planes)
 are estimated using the full covariance matrix.  The cell esds are taken
 into account individually in the estimation of esds in distances, angles
 and torsion angles; correlations between esds in cell parameters are only
 used when they are defined by crystal symmetry.  An approximate (isotropic)
 treatment of cell esds is used for estimating esds involving l.s. planes.
;
loop_
    _geom_bond_atom_site_label_1
    _geom_bond_atom_site_label_2
    _geom_bond_site_symmetry_2
    _geom_bond_distance
    _geom_bond_publ_flag
    Si1 C8 . 1.853(2) ?
    Si1 C9 . 1.854(2) ?
    Si1 C7 . 1.858(2) ?
    Si1 C5 . 1.8725(19) ?
    N2 C3 . 1.339(2) ?
    N2 N1 . 1.353(2) ?
    N1 C5 . 1.359(2) ?
    N1 H1 . 0.87(3) ?
    C3 C4 . 1.400(3) ?
    C3 C6 . 1.494(3) ?
    C4 C5 . 1.386(3) ?
    C4 H4 . 0.95 ?
    C7 H7A . 0.98 ?
    C7 H7B . 0.98 ?
    C7 H7C . 0.98 ?
    C8 H8A . 0.98 ?
    C8 H8B . 0.98 ?
    C8 H8C . 0.98 ?
    C6 H6A . 0.98 ?
    C6 H6B . 0.98 ?
    C6 H6C . 0.98 ?
    C6 H6D . 0.98 ?
    C6 H6E . 0.98 ?
    C6 H6F . 0.98 ?
    C9 H9A . 0.98 ?
    C9 H9B . 0.98 ?
    C9 H9C . 0.98 ?
loop_
    _geom_angle_atom_site_label_1
    _geom_angle_atom_site_label_2
    _geom_angle_atom_site_label_3
    _geom_angle_site_symmetry_1
    _geom_angle_site_symmetry_3
    _geom_angle
    _geom_angle_publ_flag
    C8 Si1 C9 . . 110.27(12) ?
    C8 Si1 C7 . . 110.65(13) ?
    C9 Si1 C7 . . 110.04(12) ?
    C8 Si1 C5 . . 106.74(10) ?
    C9 Si1 C5 . . 109.92(10) ?
    C7 Si1 C5 . . 109.16(9) ?
    C3 N2 N1 . . 105.07(15) ?
    N2 N1 C5 . . 113.06(15) ?
    N2 N1 H1 . . 122.3(16) ?
    C5 N1 H1 . . 124.6(16) ?
    N2 C3 C4 . . 110.33(16) ?
    N2 C3 C6 . . 120.56(17) ?
    C4 C3 C6 . . 129.10(18) ?
    C5 C4 C3 . . 106.61(16) ?
    C5 C4 H4 . . 126.7 ?
    C3 C4 H4 . . 126.7 ?
    N1 C5 C4 . . 104.93(16) ?
    N1 C5 Si1 . . 122.45(14) ?
    C4 C5 Si1 . . 132.25(14) ?
    Si1 C7 H7A . . 109.5 ?
    Si1 C7 H7B . . 109.5 ?
    H7A C7 H7B . . 109.5 ?
    Si1 C7 H7C . . 109.5 ?
    H7A C7 H7C . . 109.5 ?
    H7B C7 H7C . . 109.5 ?
    Si1 C8 H8A . . 109.5 ?
    Si1 C8 H8B . . 109.5 ?
    H8A C8 H8B . . 109.5 ?
    Si1 C8 H8C . . 109.5 ?
    H8A C8 H8C . . 109.5 ?
    H8B C8 H8C . . 109.5 ?
    C3 C6 H6A . . 109.5 ?
    C3 C6 H6B . . 109.5 ?
    H6A C6 H6B . . 109.5 ?
    C3 C6 H6C . . 109.5 ?
    H6A C6 H6C . . 109.5 ?
    H6B C6 H6C . . 109.5 ?
    C3 C6 H6D . . 109.5 ?
    H6A C6 H6D . . 141.1 ?
    H6B C6 H6D . . 56.3 ?
    H6C C6 H6D . . 56.3 ?
    C3 C6 H6E . . 109.5 ?
    H6A C6 H6E . . 56.3 ?
    H6B C6 H6E . . 141.1 ?
    H6C C6 H6E . . 56.3 ?
    H6D C6 H6E . . 109.5 ?
    C3 C6 H6F . . 109.5 ?
    H6A C6 H6F . . 56.3 ?
    H6B C6 H6F . . 56.3 ?
    H6C C6 H6F . . 141.1 ?
    H6D C6 H6F . . 109.5 ?
    H6E C6 H6F . . 109.5 ?
    Si1 C9 H9A . . 109.5 ?
    Si1 C9 H9B . . 109.5 ?
    H9A C9 H9B . . 109.5 ?
    Si1 C9 H9C . . 109.5 ?
    H9A C9 H9C . . 109.5 ?
    H9B C9 H9C . . 109.5 ?
loop_
    _geom_torsion_atom_site_label_1
    _geom_torsion_atom_site_label_2
    _geom_torsion_atom_site_label_3
    _geom_torsion_atom_site_label_4
    _geom_torsion_site_symmetry_1
    _geom_torsion_site_symmetry_2
    _geom_torsion_site_symmetry_3
    _geom_torsion_site_symmetry_4
    _geom_torsion
    _geom_torsion_publ_flag
    C3 N2 N1 C5 . . . . -0.2(2) ?
    N1 N2 C3 C4 . . . . 0.6(2) ?
    N1 N2 C3 C6 . . . . -178.76(17) ?
    N2 C3 C4 C5 . . . . -0.7(2) ?
    C6 C3 C4 C5 . . . . 178.57(19) ?
    N2 N1 C5 C4 . . . . -0.2(2) ?
    N2 N1 C5 Si1 . . . . 173.60(13) ?
    C3 C4 C5 N1 . . . . 0.5(2) ?
    C3 C4 C5 Si1 . . . . -172.39(15) ?
    C8 Si1 C5 N1 . . . . -72.00(19) ?
    C9 Si1 C5 N1 . . . . 47.58(19) ?
    C7 Si1 C5 N1 . . . . 168.37(16) ?
    C8 Si1 C5 C4 . . . . 99.9(2) ?
    C9 Si1 C5 C4 . . . . -140.6(2) ?
    C7 Si1 C5 C4 . . . . -19.8(2) ?
loop_
    _geom_hbond_atom_site_label_D
    _geom_hbond_atom_site_label_H
    _geom_hbond_atom_site_label_A
    _geom_hbond_site_symmetry_A
    _geom_hbond_distance_DH
    _geom_hbond_distance_HA
    _geom_hbond_distance_DA
    _geom_hbond_angle_DHA
    N1 H1 N2 16_666 0.87(3) 2.03(3) 2.895(2) 171(2)
_iucr_refine_instructions_details
;
    shelx.res created by SHELXL-2014/7
TITL in I41/a
CELL  0.71073  19.2214  19.2214  10.5812   90.000   90.000   90.000
ZERR    16.00   0.0033   0.0000   0.0018    0.000    0.000    0.000
LATT   2
SYMM  1/2 - X, - Y, 1/2 + Z
SYMM  3/4 - Y, 1/4 + X, 1/4 + Z
SYMM  3/4 + Y, 3/4 - X, 3/4 + Z
SFAC  C    H    N    SI
UNIT  112 224 32 16
MERG   2
SHEL  99 0.77
EQIV $1 -y+3/4, x+3/4, -z+3/4
HTAB N1 N2_$1
FMAP   2
PLAN   20
SIZE     0.090   0.220   0.300
ACTA
BOND   $H
CONF
LIST   4
L.S.  16
TEMP  -173.00
WGHT    0.042500    6.700700
FVAR       0.10190   0.58069
SI1   4    0.157521    0.662651    0.081216    11.00000    0.02689    0.03122 =
         0.02143   -0.00336    0.00323   -0.00410
N2    3   -0.015418    0.631604    0.290979    11.00000    0.02649    0.02819 =
         0.02100   -0.00184    0.00248   -0.00099
N1    3    0.049896    0.653558    0.264860    11.00000    0.02650    0.02811 =
         0.01823   -0.00348    0.00031   -0.00379
C3    1   -0.035179    0.595513    0.188857    11.00000    0.02482    0.02506 =
         0.02265    0.00130   -0.00146    0.00079
C4    1    0.018314    0.594374    0.099065    11.00000    0.02918    0.02655 =
         0.01981   -0.00425    0.00001   -0.00190
AFIX  43
H4    2    0.017408    0.571852    0.019164    11.00000   -1.20000
AFIX   0
C5    1    0.072848    0.632517    0.149501    11.00000    0.02781    0.02433 =
         0.01779   -0.00075    0.00132    0.00030
C7    1    0.178632    0.609078   -0.059776    11.00000    0.03781    0.05496 =
         0.03267   -0.01532    0.01063   -0.01213
AFIX 137
H7A   2    0.221414    0.626518   -0.098945    11.00000   -1.50000
H7B   2    0.140328    0.611903   -0.120685    11.00000   -1.50000
H7C   2    0.185290    0.560549   -0.034078    11.00000   -1.50000
AFIX   0
C8    1    0.145600    0.755084    0.036333    11.00000    0.04823    0.03801 =
         0.05719    0.00873    0.01202   -0.00572
AFIX 137
H8A   2    0.188865    0.773002   -0.000293    11.00000   -1.50000
H8B   2    0.133579    0.782324    0.111516    11.00000   -1.50000
H8C   2    0.108052    0.758803   -0.025957    11.00000   -1.50000
AFIX   0
C6    1   -0.106133    0.563960    0.181962    11.00000    0.02800    0.03503 =
         0.03249    0.00103   -0.00092   -0.00563
AFIX 127
H6A   2   -0.104182    0.520989    0.132243    21.00000   -1.50000
H6B   2   -0.138177    0.596815    0.141618    21.00000   -1.50000
H6C   2   -0.122571    0.553386    0.267503    21.00000   -1.50000
H6D   2   -0.139105    0.593137    0.228666   -21.00000   -1.50000
H6E   2   -0.105110    0.517311    0.219291   -21.00000   -1.50000
H6F   2   -0.120715    0.560741    0.093407   -21.00000   -1.50000
AFIX   0
C9    1    0.227492    0.654434    0.200849    11.00000    0.03259    0.06039 =
         0.03357    0.00069   -0.00201   -0.00785
AFIX 137
H9A   2    0.232195    0.605577    0.225909    11.00000   -1.50000
H9B   2    0.215761    0.682577    0.275079    11.00000   -1.50000
H9C   2    0.271513    0.670804    0.164807    11.00000   -1.50000
AFIX   0
H1    2    0.073795    0.678984    0.317267    11.00000    0.03937
HKLF 4
REM  in I41/a
REM R1 =  0.0461 for    1811 Fo > 4sig(Fo)  and  0.0646 for all    2240 data
REM    100 parameters refined using      0 restraints
END
WGHT      0.0425      6.7007
REM Highest difference peak  0.382,  deepest hole -0.278,  1-sigma level  0.056
Q1    1   0.1157  0.6350  0.1010  11.00000  0.05    0.38
Q2    1   0.1346  0.7114  0.0627  11.00000  0.05    0.33
Q3    1  -0.0712  0.5830  0.1881  11.00000  0.05    0.31
Q4    1   0.0488  0.6097  0.1242  11.00000  0.05    0.28
Q5    1   0.0989  0.6567  0.1249  11.00000  0.05    0.26
Q6    1   0.1991  0.6962  0.0842  11.00000  0.05    0.25
Q7    1   0.1779  0.7131  0.0344  11.00000  0.05    0.24
Q8    1  -0.0098  0.5815  0.1468  11.00000  0.05    0.23
Q9    1   0.1930  0.6275  0.0635  11.00000  0.05    0.21
Q10   1  -0.0220  0.6098  0.2410  11.00000  0.05    0.21
Q11   1   0.0148  0.6409  0.2841  11.00000  0.05    0.20
Q12   1   0.0602  0.6450  0.1992  11.00000  0.05    0.19
Q13   1   0.1617  0.5614 -0.1083  11.00000  0.05    0.19
Q14   1  -0.0176  0.6082  0.1320  11.00000  0.05    0.18
Q15   1  -0.0305  0.6722  0.3049  11.00000  0.05    0.17
Q16   1  -0.1304  0.5059  0.1901  11.00000  0.05    0.17
Q17   1   0.0958  0.7636 -0.0009  11.00000  0.05    0.17
Q18   1  -0.1291  0.5355  0.2462  11.00000  0.05    0.16
Q19   1   0.0958  0.7977  0.0570  11.00000  0.05    0.16
Q20   1   0.1408  0.5870 -0.0845  11.00000  0.05    0.15
;
