# Supplementary material for: Crystal structure of 3-methyl-5-tri­methyl­silyl-1H-pyrazole
Source: Acta Crystallogr E Crystallogr Commun. 2015 May 13;71(Pt 6):o397. doi: 10.1107/S2056989015008567 (PMC4459369; doi:10.1107/S2056989015008567)
Supplement: Supplementary file 2 [file e-71-0o397-Isup2.hkl]

#
# h,k,l, Fc-squared, Fo-squared, sigma(Fo-squared), status flag
#
data_I
_shelx_title ' in I41/a'
_shelx_refln_list_code          4
_shelx_F_calc_maximum      318.55
_exptl_crystal_F_000      1344.00
_reflns_d_resolution_high  0.7703

loop_
 _space_group_symop_operation_xyz
 'x, y, z'
 '-x+1/2, -y, z+1/2'
 '-y+3/4, x+1/4, z+1/4'
 'y+3/4, -x+3/4, z+3/4'
 'x+1/2, y+1/2, z+1/2'
 '-x+1, -y+1/2, z+1'
 '-y+5/4, x+3/4, z+3/4'
 'y+5/4, -x+5/4, z+5/4'
 '-x, -y, -z'
 'x-1/2, y, -z-1/2'
 'y-3/4, -x-1/4, -z-1/4'
 '-y-3/4, x-3/4, -z-3/4'
 '-x+1/2, -y+1/2, -z+1/2'
 'x, y+1/2, -z'
 'y-1/4, -x+1/4, -z+1/4'
 '-y-1/4, x-1/4, -z-1/4'

_cell_length_a    19.2214
_cell_length_b    19.2214
_cell_length_c    10.5812
_cell_angle_alpha  90.000
_cell_angle_beta   90.000
_cell_angle_gamma  90.000

_shelx_F_squared_multiplier     1.000

loop_
 _refln_index_h
 _refln_index_k
 _refln_index_l
 _refln_F_squared_calc
 _refln_F_squared_meas
 _refln_F_squared_sigma
 _refln_observed_status
   0   2   0      18971.72      17066.58       547.76 o
   2   2   0      16659.77      14959.10       268.15 o
  -2   4   0     101471.02      93910.25      1536.77 o
   0   4   0      77756.15      69553.58      1096.10 o
   2   4   0       8684.49       7261.92       136.84 o
   4   4   0      39183.29      38455.62       775.82 o
  -4   6   0       4387.84       4108.80        74.74 o
  -2   6   0      61702.25      58654.04       856.11 o
   0   6   0       7255.04       7003.24       143.02 o
   2   6   0       4833.60       4417.56        78.12 o
   4   6   0        567.32        492.84        23.07 o
   6   6   0        228.59        353.32        17.33 o
  -6   8   0       8023.95       8738.86       141.70 o
  -4   8   0       5666.56       5477.55        91.09 o
  -2   8   0      23616.51      21428.51       320.89 o
   0   8   0       3658.28       3787.26        68.44 o
   2   8   0      12297.47      11387.23       189.83 o
   4   8   0       2395.58       2209.78        47.89 o
   6   8   0        366.26        339.08        22.01 o
   8   8   0        308.69        305.85        18.39 o
  -8  10   0       4567.16       4259.84        78.35 o
  -6  10   0       9060.03       8695.54       141.13 o
  -4  10   0       3283.71       3115.08        68.01 o
  -2  10   0      16580.63      17057.64       259.79 o
   0  10   0        146.64        143.42        16.33 o
   2  10   0       1578.66       1202.00        34.54 o
   4  10   0        451.90        372.21        24.26 o
   6  10   0        697.47        481.87        24.76 o
   8  10   0       6254.93       6105.19       104.51 o
  10  10   0       6840.60       6616.78       114.89 o
 -10  12   0        134.96        213.03        19.67 o
  -8  12   0       4741.91       4638.70        86.29 o
  -6  12   0         39.39         48.07        14.01 o
  -4  12   0      13716.72      13158.92       234.05 o
  -2  12   0       7171.02       7488.41       133.95 o
   0  12   0      10239.27       9315.67       151.15 o
   2  12   0       5400.15       5578.51        97.64 o
   4  12   0          0.51        -10.65        10.65 o
   6  12   0        178.12        199.12        21.59 o
   8  12   0       1677.23       1568.86        41.34 o
  10  12   0       3244.73       3288.75        74.66 o
  12  12   0         16.98        -15.50        22.27 o
 -12  14   0         23.91          0.95        31.55 o
 -10  14   0        918.55        936.09        32.53 o
  -8  14   0       1463.04       1516.72        48.08 o
  -6  14   0          5.57        -14.40        14.40 o
  -4  14   0       1334.73       1331.45        46.57 o
  -2  14   0        125.57         99.37        15.93 o
   0  14   0         24.52          9.97        13.62 o
   2  14   0        363.27        322.39        26.65 o
   4  14   0       2667.92       2477.12        55.34 o
   6  14   0          0.87        -12.42        13.24 o
   8  14   0       5274.27       5333.98       107.01 o
  10  14   0       2704.93       2813.48        69.22 o
  12  14   0          6.96        -22.48        22.48 o
  14  14   0          0.73         -3.55        27.89 o
 -14  16   0        588.99        677.45        64.04 o
 -12  16   0       3121.59       3249.42       116.07 o
 -10  16   0         51.77         45.94        24.85 o
  -8  16   0       1083.89       1006.87        41.01 o
  -6  16   0        528.06        531.43        33.67 o
  -4  16   0          2.00         13.12        20.50 o
  -2  16   0       1791.26       1809.82        55.97 o
   0  16   0       6851.29       6837.37       137.55 o
   2  16   0        279.25        306.76        27.53 o
   4  16   0        154.84        172.07        18.55 o
   6  16   0        904.01        989.46        36.53 o
   8  16   0        662.83        600.60        30.78 o
  10  16   0        756.26        734.18        48.75 o
  12  16   0        277.87        260.35        35.11 o
  14  16   0        505.99        536.07        37.20 o
  16  16   0       1828.09       1929.54       167.60 o
 -16  18   0          8.57        -24.88        24.98 o
 -14  18   0          2.10        -38.52        38.52 o
 -12  18   0        144.63        125.26        47.67 o
 -10  18   0       4057.54       4426.19       143.96 o
  -8  18   0       2334.15       2430.15        83.46 o
  -6  18   0       3006.57       3351.45        94.28 o
  -4  18   0       1625.83       1742.18        57.53 o
  -2  18   0       2789.47       2917.39        77.73 o
   0  18   0         23.70         11.79        21.13 o
   2  18   0        219.02        191.64        25.40 o
   4  18   0       3783.31       3612.85        95.91 o
   6  18   0       2704.80       2903.53        76.06 o
   8  18   0       4306.24       4284.23       121.69 o
  10  18   0        317.82        343.33        41.48 o
  12  18   0        156.29         94.47        33.29 o
  14  18   0         40.16        -25.57        32.36 o
  16  18   0        287.01        235.87        69.34 o
 -14  20   0        984.92       1210.19        72.82 o
 -12  20   0         90.68        122.50        34.03 o
 -10  20   0         75.36        100.26        36.60 o
  -8  20   0        116.94         63.35        28.03 o
  -6  20   0        116.48        130.58        31.84 o
  -4  20   0         66.05         69.91        22.58 o
  -2  20   0       3013.50       3247.36        85.63 o
   0  20   0        433.71        396.34        40.17 o
   2  20   0        706.52        749.87        40.58 o
   4  20   0       1112.75       1100.66        51.15 o
   6  20   0         65.06          2.82        30.35 o
   8  20   0       2825.92       2778.26        96.05 o
  10  20   0        672.88        592.81        51.89 o
  12  20   0        795.62        825.98        85.73 o
  14  20   0       2310.33       2568.73       145.42 o
 -10  22   0       1760.39       2185.04        96.24 o
  -8  22   0         99.58         98.27        28.57 o
  -6  22   0         86.51          9.55        31.34 o
  -4  22   0        233.89        125.77        32.02 o
  -2  22   0        176.28        134.84        23.78 o
   0  22   0         61.59         46.79        21.74 o
   2  22   0       1875.66       1882.37        77.42 o
   4  22   0        158.63        128.10        36.32 o
   6  22   0       1187.47       1222.95        81.47 o
   8  22   0         31.35         -1.74        30.20 o
  10  22   0         42.90         19.02        30.89 o
  -6  24   0          0.29        -26.03        26.03 o
  -4  24   0        352.09        360.74        57.97 o
  -2  24   0        319.42        301.75        56.22 o
   0  24   0          8.37        -24.17        48.33 o
   2  24   0        177.44        162.69        80.11 o
   4  24   0         66.68         50.51        48.25 o
   6  24   0        159.40        146.28        76.70 o
   0   1   1       4615.77       4330.30       153.19 o
  -1   2   1      27562.13      28765.50       334.75 o
   1   2   1       3077.85       2872.54        34.29 o
  -2   3   1      15725.73      15330.94       257.12 o
   0   3   1         54.84         41.59         4.30 o
   2   3   1       5407.00       4859.60        82.96 o
  -3   4   1       1091.37       1051.62        26.48 o
  -1   4   1      17227.26      16834.41       194.98 o
   1   4   1       3452.52       3369.15        43.24 o
   3   4   1       9881.55       9455.97       149.17 o
  -4   5   1        468.17        431.76        15.88 o
  -2   5   1        233.26        227.49        11.26 o
   0   5   1      26538.23      24780.13       284.84 o
   2   5   1        231.45        249.64        10.90 o
   4   5   1       5329.78       5157.99        67.45 o
  -5   6   1         56.48         82.96         6.90 o
  -3   6   1       1399.83       1372.12        20.91 o
  -1   6   1       3599.18       3511.76        50.28 o
   1   6   1         64.43         81.29         6.44 o
   3   6   1       1308.64       1066.48        17.80 o
   5   6   1       2479.45       2371.52        35.74 o
  -6   7   1       1187.56       1115.31        21.50 o
  -4   7   1       4365.23       4144.27        60.67 o
  -2   7   1       1285.04       1216.22        22.60 o
   0   7   1       8026.93       6982.76        86.55 o
   2   7   1        213.82        223.57         9.78 o
   4   7   1        144.93        127.24         8.09 o
   6   7   1         21.10         33.15         8.15 o
  -7   8   1        784.25        838.12        19.79 o
  -5   8   1      12762.45      13164.26       143.16 o
  -3   8   1        619.39        773.40        17.24 o
  -1   8   1       3158.67       3372.52        47.25 o
   1   8   1       2563.08       2428.25        34.15 o
   3   8   1        265.22        354.15        13.24 o
   5   8   1       2148.25       2019.90        43.82 o
   7   8   1       1145.69       1037.78        24.51 o
  -8   9   1       5544.88       5246.16        69.63 o
  -6   9   1        122.86        163.04        10.16 o
  -4   9   1       3619.21       3445.64        45.09 o
  -2   9   1       4098.99       3827.17        53.88 o
   0   9   1       9047.02       8457.34       105.44 o
   2   9   1        516.22        478.40        20.80 o
   4   9   1        159.66        136.74         9.23 o
   6   9   1       5170.81       5039.46        61.66 o
   8   9   1       5785.56       5492.34        84.97 o
  -9  10   1        397.97        412.95        21.36 o
  -7  10   1         34.06         19.52         9.81 o
  -5  10   1      15222.96      15091.85       174.32 o
  -3  10   1       1260.48       1153.88        26.01 o
  -1  10   1      10184.50       9261.34       115.53 o
   1  10   1         33.80         35.20        11.83 o
   3  10   1       4799.78       4679.48        67.32 o
   5  10   1        176.68        213.16        11.27 o
   7  10   1          1.07         -1.11         7.55 o
   9  10   1       1417.43       1344.38        33.26 o
 -10  11   1        325.58        302.95        17.39 o
  -8  11   1       1619.02       1563.78        28.55 o
  -6  11   1        560.95        496.36        17.21 o
  -4  11   1         69.99         56.58         9.42 o
  -2  11   1       1534.89       1251.96        26.23 o
   0  11   1       4267.65       3785.41        59.65 o
   2  11   1       1744.91       1492.01        27.22 o
   4  11   1       1011.68        816.92        21.61 o
   6  11   1        458.30        397.25        16.11 o
   8  11   1        930.08        883.85        26.75 o
  10  11   1         64.79         68.09        12.82 o
 -11  12   1        420.27        575.99        35.91 o
  -9  12   1       4138.55       3934.03        54.34 o
  -7  12   1        521.05        511.01        20.40 o
  -5  12   1        556.16        552.75        19.57 o
  -3  12   1        167.29        172.91        12.09 o
  -1  12   1       8457.88       8165.22       100.53 o
   1  12   1        528.66        464.48        20.40 o
   3  12   1       9624.00       9084.18       108.47 o
   5  12   1       2821.37       2670.25        39.58 o
   7  12   1      10381.70      10361.67       118.75 o
   9  12   1         59.97         41.94        10.88 o
  11  12   1       2630.73       2864.37        47.52 o
 -12  13   1        197.82        308.36        22.13 o
 -10  13   1       3795.71       3776.49        57.76 o
  -8  13   1       1147.30       1159.46        25.85 o
  -6  13   1       3559.84       3449.21        49.31 o
  -4  13   1        633.90        579.63        32.00 o
  -2  13   1      10369.18       9716.28       118.88 o
   0  13   1       1597.40       1478.63        30.68 o
   2  13   1         45.86         -1.60        10.87 o
   4  13   1        283.92        267.58        14.64 o
   6  13   1       5572.44       5615.93        78.24 o
   8  13   1        574.63        675.37        24.14 o
  10  13   1       4150.22       4231.27        61.47 o
  12  13   1       3018.46       3207.64        55.92 o
 -13  14   1        265.67        392.32        26.42 o
 -11  14   1       1455.01       1453.54        34.80 o
  -9  14   1       1196.51       1188.63        29.42 o
  -7  14   1          5.12         12.49        14.15 o
  -5  14   1       4313.84       4082.17        59.52 o
  -3  14   1       1082.94        822.45        23.41 o
  -1  14   1        649.23        477.05        28.27 o
   1  14   1       1183.55        982.58        29.20 o
   3  14   1        524.69        474.22        18.46 o
   5  14   1        242.94        269.81        16.71 o
   7  14   1       1978.17       1983.98        36.56 o
   9  14   1        877.55        865.59        25.53 o
  11  14   1       1232.95       1475.51        36.56 o
  13  14   1       1016.59       1186.42        33.41 o
 -14  15   1        853.71       1159.43        44.16 o
 -12  15   1         54.64         83.31        13.99 o
 -10  15   1       1073.19       1250.51        34.49 o
  -8  15   1         52.37         37.90        13.08 o
  -6  15   1         44.84         34.46        12.21 o
  -4  15   1       1351.16       1214.60        29.74 o
  -2  15   1       3458.57       3253.56        51.78 o
   0  15   1          0.96         -4.81        11.94 o
   2  15   1       2870.43       2593.52        44.28 o
   4  15   1        634.53        605.41        23.57 o
   6  15   1       1377.26       1389.57        32.84 o
   8  15   1        120.22        106.88        13.37 o
  10  15   1        364.21        328.29        20.45 o
  12  15   1       1544.31       1568.45        38.06 o
  14  15   1       2069.58       2199.30        54.73 o
 -15  16   1         97.01        153.00        20.88 o
 -13  16   1        147.60        185.89        22.41 o
 -11  16   1       1662.42       1718.36        41.18 o
  -9  16   1         94.18        127.47        15.36 o
  -7  16   1       5205.08       5366.69        82.01 o
  -5  16   1          0.81         -5.93        11.20 o
  -3  16   1        501.05        616.35        24.01 o
  -1  16   1        117.62         84.72        13.63 o
   1  16   1        724.01        511.07        21.98 o
   3  16   1       1129.79       1107.94        28.75 o
   5  16   1       4938.89       4678.93        70.60 o
   7  16   1        244.85        220.60        17.31 o
   9  16   1        332.11        370.44        28.23 o
  11  16   1        143.14        202.87        20.28 o
  13  16   1         36.56         45.73        19.46 o
  15  16   1         99.42         57.92        21.32 o
 -16  17   1        224.08        291.40        31.80 o
 -14  17   1        926.45        975.49        40.89 o
 -12  17   1       1132.83       1208.92        44.36 o
 -10  17   1        457.15        476.08        22.09 o
  -8  17   1       1063.63       1226.82        33.97 o
  -6  17   1        106.03        118.45        14.60 o
  -4  17   1       1715.17       1726.48        39.92 o
  -2  17   1       1608.24       1583.34        35.75 o
   0  17   1         17.62          6.55        13.36 o
   2  17   1         47.27         19.70        13.34 o
   4  17   1       1207.64       1191.94        30.25 o
   6  17   1        702.87        727.00        25.65 o
   8  17   1       1338.77       1337.60        39.87 o
  10  17   1       2211.58       2398.30        53.25 o
  12  17   1        233.43        222.54        28.90 o
  14  17   1         50.53         21.28        21.01 o
  16  17   1         34.07         39.25        21.19 o
 -17  18   1         32.25         44.89        23.87 o
 -15  18   1        946.93       1069.98        43.34 o
 -13  18   1         37.67         84.62        23.70 o
 -11  18   1        629.29        831.62        42.94 o
  -9  18   1          3.08          7.40        12.03 o
  -7  18   1         72.38         18.64        18.54 o
  -5  18   1          0.29        -12.54        12.54 o
  -3  18   1       1931.10       1858.36        42.28 o
  -1  18   1         48.99         21.04        14.92 o
   1  18   1       1272.15       1260.97        34.19 o
   3  18   1         76.21         74.44        15.20 o
   5  18   1         59.84         66.46        17.68 o
   7  18   1        456.70        466.35        27.06 o
   9  18   1        126.12        122.50        20.73 o
  11  18   1        847.68        769.69        41.33 o
  13  18   1        300.46        248.91        28.13 o
  15  18   1        107.41         53.91        26.92 o
  17  18   1         46.67         60.40        30.42 o
 -16  19   1         10.73          8.77        24.87 o
 -14  19   1         20.76         64.55        22.98 o
 -12  19   1        797.15        922.95        44.59 o
 -10  19   1        630.67        728.59        37.50 o
  -8  19   1        423.81        463.91        25.31 o
  -6  19   1       2071.81       2175.56        51.17 o
  -4  19   1        332.16        368.09        24.39 o
  -2  19   1         56.04         24.89        14.67 o
   0  19   1         59.94         45.32        15.02 o
   2  19   1         86.35         17.25        13.73 o
   4  19   1        644.70        662.61        30.65 o
   6  19   1        106.25         87.77        19.21 o
   8  19   1         11.49         -5.12        17.63 o
  10  19   1        949.12        835.38        40.35 o
  12  19   1        463.07        428.21        32.02 o
  14  19   1        100.83         83.09        26.05 o
  16  19   1         85.72         19.56        27.27 o
 -13  20   1         66.15         44.35        23.24 o
 -11  20   1        321.04        323.83        31.49 o
  -9  20   1        179.62        224.49        25.58 o
  -7  20   1       1191.31       1363.60        39.84 o
  -5  20   1        368.25        446.82        26.73 o
  -3  20   1        193.39        252.06        21.44 o
  -1  20   1        422.94        413.77        24.14 o
   1  20   1        126.36         52.79        16.58 o
   3  20   1         79.06         39.75        17.74 o
   5  20   1       1276.30       1259.62        40.24 o
   7  20   1         37.98          4.79        17.59 o
   9  20   1         69.52         34.54        22.74 o
  11  20   1         52.10         -5.36        21.81 o
  13  20   1          2.49        -21.68        21.68 o
 -12  21   1        115.73         68.43        23.39 o
 -10  21   1          6.89         14.46        21.52 o
  -8  21   1        567.73        579.34        35.16 o
  -6  21   1         46.65         33.24        16.02 o
  -4  21   1       1944.48       2024.09        50.33 o
  -2  21   1        380.84        362.32        28.74 o
   0  21   1        295.99        247.56        20.97 o
   2  21   1          0.08        -15.50        15.50 o
   4  21   1          2.04        -16.02        16.02 o
   6  21   1        225.57        171.06        21.94 o
   8  21   1        818.13        788.67        39.78 o
  10  21   1        454.77        522.84        37.21 o
  12  21   1          0.94        -20.53        20.53 o
 -11  22   1         13.57         11.03        20.94 o
  -9  22   1         44.20         26.40        20.49 o
  -7  22   1        318.76        286.40        26.08 o
  -5  22   1         44.93         39.61        15.25 o
  -3  22   1        917.89        968.76        35.65 o
  -1  22   1        494.13        493.47        27.93 o
   1  22   1         23.09         33.22        17.61 o
   3  22   1       1605.94       1584.67        45.80 o
   5  22   1         30.40         28.44        17.72 o
   7  22   1        299.65        194.49        29.07 o
   9  22   1        234.01        213.44        27.73 o
  11  22   1         30.22        -17.54        21.38 o
  -8  23   1       1045.18       1166.55        46.44 o
  -6  23   1        155.52         91.26        21.44 o
  -4  23   1         20.09         10.23        14.49 o
  -2  23   1          2.43        -14.30        14.30 o
   0  23   1        277.83        290.15        29.36 o
   2  23   1        258.35        288.52        29.70 o
   4  23   1        729.07        758.86        44.00 o
   6  23   1         80.07         32.60        23.03 o
   8  23   1        323.32        262.32        35.95 o
  -5  24   1        149.25         67.94        31.44 o
  -3  24   1         22.64        -15.29        15.29 o
  -1  24   1         65.82         31.50        20.60 o
   1  24   1        177.69        172.33        30.73 o
   3  24   1        960.76       1098.30        64.81 o
   5  24   1        108.52        116.74        24.15 o
   1   1   2      30283.64      34360.46       331.17 o
   0   2   2      24823.43      27880.45       278.97 o
   2   2   2      12650.45      13763.69       153.84 o
  -1   3   2      49583.00      54277.68       975.67 o
   1   3   2        728.38        829.55        33.76 o
   3   3   2      14112.44      14895.29       166.92 o
  -2   4   2      51908.05      55555.60       657.49 o
   0   4   2      49160.98      52847.20       575.66 o
   2   4   2       3066.59       3502.24        53.96 o
   4   4   2       9200.59       8809.86       102.24 o
  -3   5   2       4182.01       4541.36        60.78 o
  -1   5   2       1237.58       1099.06        20.20 o
   1   5   2        858.35        652.00        14.94 o
   3   5   2       8173.99       7942.91        93.24 o
   5   5   2        177.68        141.38        10.18 o
  -4   6   2       7896.55       7912.54       125.47 o
  -2   6   2         88.70         73.39         6.43 o
   0   6   2       3296.22       3351.07        45.67 o
   2   6   2       2041.44       2043.18        32.74 o
   4   6   2       1946.50       1904.62        29.53 o
   6   6   2        456.93        601.01        23.77 o
  -5   7   2         91.57         28.72         8.88 o
  -3   7   2      20320.97      20796.48       243.90 o
  -1   7   2      18577.75      18444.96       229.09 o
   1   7   2       2257.10       2360.59        35.54 o
   3   7   2       2375.93       2274.25        36.66 o
   5   7   2          1.44          3.45         7.33 o
   7   7   2       2572.63       2418.40        40.72 o
  -6   8   2        652.88        577.73        19.07 o
  -4   8   2      17663.39      17357.85       240.39 o
  -2   8   2      18296.96      19071.62       225.25 o
   0   8   2         44.13         48.41         9.74 o
   2   8   2        300.36        361.04        14.97 o
   4   8   2         67.23         58.29         8.16 o
   6   8   2        309.15        328.28        18.42 o
   8   8   2        501.60        385.10        17.64 o
  -7   9   2        741.86        686.06        16.78 o
  -5   9   2        800.83        787.20        20.00 o
  -3   9   2       4307.16       4426.75        73.29 o
  -1   9   2        866.10        692.27        23.41 o
   1   9   2      16604.26      15599.00       186.32 o
   3   9   2       4880.55       4815.14        62.84 o
   5   9   2       6583.63       5802.97        69.49 o
   7   9   2        937.36        986.85        22.21 o
   9   9   2       2372.45       2353.35        36.62 o
  -8  10   2         28.35         32.59        10.37 o
  -6  10   2         25.80         21.96         6.98 o
  -4  10   2         41.20          6.31         8.03 o
  -2  10   2        294.74        235.36        13.78 o
   0  10   2         26.52          0.65         7.94 o
   2  10   2        848.23        748.54        19.82 o
   4  10   2       1293.27       1332.85        24.19 o
   6  10   2       1906.95       1848.29        30.37 o
   8  10   2        340.83        409.07        16.94 o
  10  10   2        511.37        621.75        21.82 o
  -9  11   2       1364.20       1294.15        29.80 o
  -7  11   2       2472.37       2234.15        34.30 o
  -5  11   2        588.61        662.97        20.38 o
  -3  11   2      13964.07      13477.49       165.36 o
  -1  11   2        306.55        282.51        15.07 o
   1  11   2       1515.73       1412.44        28.97 o
   3  11   2        214.39        194.18        13.14 o
   5  11   2       4210.05       4100.67        53.62 o
   7  11   2          1.96         -7.85         7.85 o
   9  11   2       6509.29       6343.79        89.32 o
  11  11   2         10.23         -0.32        14.10 o
 -10  12   2        857.96        761.48        25.45 o
  -8  12   2        962.20       1039.11        25.85 o
  -6  12   2      11790.65      12420.38       150.65 o
  -4  12   2       1083.49       1210.12        25.89 o
  -2  12   2       1914.24       1882.25        35.99 o
   0  12   2        218.06        305.94        15.98 o
   2  12   2       1082.41       1048.00        25.91 o
   4  12   2        462.36        395.39        17.55 o
   6  12   2         28.83         10.93         8.34 o
   8  12   2        572.96        559.99        24.69 o
  10  12   2         26.03         18.04        12.20 o
  12  12   2        525.68        441.86        23.94 o
 -11  13   2       1194.30       1243.26        34.34 o
  -9  13   2         13.85         -5.87        10.32 o
  -7  13   2         44.49         29.72        13.05 o
  -5  13   2        243.45        320.89        16.59 o
  -3  13   2       1301.53       1329.65        29.92 o
  -1  13   2       2263.64       1993.83        37.96 o
   1  13   2       8857.20       8209.76       107.70 o
   3  13   2        593.81        506.84        22.73 o
   5  13   2       1645.69       1521.67        40.60 o
   7  13   2       2854.73       2896.21        43.99 o
   9  13   2        720.91        704.85        25.92 o
  11  13   2         16.52          5.35        13.81 o
  13  13   2        550.94        601.86        28.81 o
 -12  14   2        370.75        356.86        22.39 o
 -10  14   2         28.92         43.52        16.15 o
  -8  14   2        277.09        260.91        18.65 o
  -6  14   2        789.42        723.72        23.41 o
  -4  14   2        526.19        516.95        21.84 o
  -2  14   2       2137.71       2102.67        38.96 o
   0  14   2        590.35        602.94        23.25 o
   2  14   2       2326.03       2441.95        44.04 o
   4  14   2        176.24        108.16        16.16 o
   6  14   2        766.95        826.37        24.72 o
   8  14   2         42.02         50.47        14.68 o
  10  14   2       1279.70       1389.59        41.50 o
  12  14   2         73.34         84.72        15.85 o
  14  14   2        533.86        654.94        29.56 o
 -13  15   2        419.00        457.45        29.19 o
 -11  15   2        496.76        459.33        23.04 o
  -9  15   2        325.88        319.77        22.46 o
  -7  15   2        158.30        110.00        15.56 o
  -5  15   2        300.13        363.83        18.57 o
  -3  15   2       4859.13       4649.62        67.34 o
  -1  15   2        253.08        281.22        17.25 o
   1  15   2       3336.68       3127.52        52.80 o
   3  15   2        657.75        550.45        23.23 o
   5  15   2        897.15        897.26        27.89 o
   7  15   2        917.32       1021.16        33.78 o
   9  15   2       1910.96       2018.48        46.76 o
  11  15   2        956.79       1066.07        35.17 o
  13  15   2        623.20        685.40        33.72 o
  15  15   2        531.78        514.91        30.09 o
 -14  16   2        111.93        169.77        21.56 o
 -12  16   2        107.87         69.15        14.07 o
 -10  16   2        174.66        219.99        16.57 o
  -8  16   2          2.30         21.09        13.80 o
  -6  16   2        660.59        665.24        28.21 o
  -4  16   2          3.68          5.55        10.66 o
  -2  16   2         73.06         54.32        14.06 o
   0  16   2         41.01         38.83        11.88 o
   2  16   2       1897.80       1880.02        41.57 o
   4  16   2        286.48        264.30        17.65 o
   6  16   2       2642.90       2642.31        53.91 o
   8  16   2        421.22        402.04        24.97 o
  10  16   2         65.39         58.25        17.71 o
  12  16   2        190.50        163.25        19.95 o
  14  16   2          4.72         58.57        18.67 o
  16  16   2        213.24        327.45        54.77 o
 -15  17   2          4.10         14.56        21.95 o
 -13  17   2       1256.46       1430.35        43.78 o
 -11  17   2        286.92        288.93        19.00 o
  -9  17   2       1435.43       1659.79        42.05 o
  -7  17   2        641.91        648.78        29.53 o
  -5  17   2       2486.18       2470.63        53.36 o
  -3  17   2          0.02        -11.31        11.31 o
  -1  17   2        346.44        326.19        18.74 o
   1  17   2       2650.91       2526.87        45.43 o
   3  17   2       1247.89       1215.10        32.19 o
   5  17   2        212.20        241.28        22.34 o
   7  17   2       2211.92       2308.96        56.65 o
   9  17   2        149.56        106.77        19.44 o
  11  17   2         98.00         97.13        17.92 o
  13  17   2        718.95        686.56        35.79 o
  15  17   2       1312.57       1538.02        52.66 o
  17  17   2        439.61        418.55        43.37 o
 -16  18   2        270.87        354.13        38.86 o
 -14  18   2         60.58         49.31        21.99 o
 -12  18   2         42.82         57.07        20.76 o
 -10  18   2         25.69         55.64        17.68 o
  -8  18   2         21.00         35.54        15.44 o
  -6  18   2        171.57        183.69        19.63 o
  -4  18   2          2.21         -6.32        14.06 o
  -2  18   2         83.63         72.10        13.80 o
   0  18   2         75.24         33.62        13.06 o
   2  18   2         17.13         -9.35        12.18 o
   4  18   2         68.88         55.57        15.74 o
   6  18   2        283.16        302.99        22.39 o
   8  18   2          3.11          1.55        15.77 o
  10  18   2       1543.97       1722.47        45.75 o
  12  18   2         87.85         84.65        21.22 o
  14  18   2        434.93        565.66        39.33 o
  16  18   2         44.15         35.14        27.30 o
 -15  19   2        131.28        173.17        32.02 o
 -13  19   2         66.14         43.14        21.53 o
 -11  19   2         89.39         96.04        21.33 o
  -9  19   2        602.08        654.84        29.46 o
  -7  19   2        638.44        667.85        30.67 o
  -5  19   2       1395.05       1438.99        42.16 o
  -3  19   2        522.99        544.21        28.54 o
  -1  19   2       2253.30       2213.03        46.62 o
   1  19   2         55.84         34.80        14.69 o
   3  19   2        352.76        289.84        23.68 o
   5  19   2       1487.31       1424.49        44.55 o
   7  19   2        623.06        626.92        33.10 o
   9  19   2        159.68        133.48        29.06 o
  11  19   2        912.77       1002.10        35.37 o
  13  19   2         15.22         29.50        25.61 o
  15  19   2         55.16         -4.85        26.07 o
 -14  20   2         31.62         41.33        26.01 o
 -12  20   2        233.64        226.07        28.95 o
 -10  20   2         47.31         23.58        20.06 o
  -8  20   2        492.83        496.82        26.87 o
  -6  20   2          3.53        -15.15        15.15 o
  -4  20   2        998.90        939.79        35.73 o
  -2  20   2        104.43         75.48        18.17 o
   0  20   2         61.41         40.27        14.82 o
   2  20   2        219.01        162.81        21.59 o
   4  20   2        484.68        489.36        28.56 o
   6  20   2        977.51        987.40        51.02 o
   8  20   2        201.09        200.04        23.95 o
  10  20   2        283.33        230.60        33.99 o
  12  20   2        636.22        629.55        67.28 o
  14  20   2          6.32        -21.35        27.88 o
 -11  21   2        982.92       1100.92        49.01 o
  -9  21   2         88.45         77.14        21.60 o
  -7  21   2        237.06        208.47        21.78 o
  -5  21   2          1.98        -12.51        16.14 o
  -3  21   2        528.65        518.51        28.84 o
  -1  21   2        401.08        382.41        32.95 o
   1  21   2       1158.66       1072.16        37.85 o
   3  21   2        587.63        567.94        30.51 o
   5  21   2       1334.40       1297.13        41.63 o
   7  21   2        204.08        171.51        22.78 o
   9  21   2         25.17        -21.92        24.03 o
  11  21   2        478.71        424.01        37.50 o
 -10  22   2         34.59         15.58        21.83 o
  -8  22   2         39.51         26.92        20.92 o
  -6  22   2         19.54          0.81        14.36 o
  -4  22   2        260.40        216.77        23.42 o
  -2  22   2        108.13         96.86        25.11 o
   0  22   2        656.51        593.02        34.71 o
   2  22   2         19.53         20.31        16.68 o
   4  22   2        106.93        116.38        20.46 o
   6  22   2          0.06        -16.98        16.98 o
   8  22   2        346.16        304.65        30.01 o
  10  22   2          1.07          4.54        26.63 o
  -7  23   2        552.64        616.05        36.69 o
  -5  23   2         16.22         -3.43        14.85 o
  -3  23   2        150.77        155.70        26.06 o
  -1  23   2        283.43        263.74        27.13 o
   1  23   2        374.29        356.19        43.07 o
   3  23   2        227.32        204.24        25.45 o
   5  23   2        107.89         98.72        20.13 o
   7  23   2         15.60        -13.09        20.66 o
  -4  24   2        205.00        113.12        26.27 o
  -2  24   2         98.80         73.56        31.01 o
   0  24   2         67.04         -2.32        24.62 o
   2  24   2        154.30        166.99        40.25 o
   4  24   2        586.87        592.53        37.97 o
   0   1   3        538.16        650.70        13.68 o
  -1   2   3       3144.85       3996.65        45.36 o
   1   2   3         76.39        109.09         5.88 o
  -2   3   3       2234.27       2721.39        36.98 o
   0   3   3       2296.70       2613.72        34.01 o
   2   3   3       1421.63       1481.71        24.35 o
  -3   4   3       4991.01       5059.26        67.47 o
  -1   4   3         31.31         92.68         7.95 o
   1   4   3      15157.43      17051.08       220.00 o
   3   4   3        171.88        342.59        12.64 o
  -4   5   3      13024.98      13154.51       151.18 o
  -2   5   3        690.69        955.97        22.98 o
   0   5   3       4725.98       5130.47        63.57 o
   2   5   3       5223.95       5434.26        77.40 o
   4   5   3          0.92         12.14         7.28 o
  -5   6   3       6396.13       6571.38        81.31 o
  -3   6   3      10830.66      12161.75       150.72 o
  -1   6   3         43.10         63.86         7.09 o
   1   6   3       5917.73       5982.29        89.41 o
   3   6   3       1756.45       1811.62        34.16 o
   5   6   3        685.73        853.70        20.26 o
  -6   7   3      13256.27      13311.44       164.93 o
  -4   7   3        402.85        487.48        23.13 o
  -2   7   3       9145.54       9820.10       165.31 o
   0   7   3        291.11        396.17        17.84 o
   2   7   3        264.22        297.94        15.04 o
   4   7   3       2276.74       2239.29        41.31 o
  -7   8   3         44.72         56.73         9.30 o
  -5   8   3        120.89        131.97        15.51 o
  -3   8   3       3256.17       3147.67        48.64 o
  -1   8   3       4434.12       4377.69        60.53 o
   1   8   3         50.29         89.62         9.00 o
   3   8   3       8023.50       7775.84       106.38 o
   5   8   3        983.51       1035.31        25.43 o
   7   8   3       7217.03       7209.95        91.06 o
  -8   9   3       2504.05       2291.68        37.11 o
  -6   9   3       3233.59       3196.70        55.29 o
  -4   9   3      17563.06      17196.93       210.79 o
  -2   9   3        452.61        462.80        18.33 o
   0   9   3       1366.63       1438.30        28.20 o
   2   9   3       7650.28       7696.96       125.30 o
   4   9   3        469.62        410.30        18.63 o
   6   9   3       3132.24       3233.81        50.63 o
   8   9   3       1213.77       1026.90        26.76 o
  -9  10   3        221.89        253.49        17.72 o
  -7  10   3       6209.51       5910.71        74.77 o
  -5  10   3          5.76         -3.58        10.07 o
  -3  10   3        614.08        690.00        21.09 o
  -1  10   3        288.38        325.72        15.52 o
   1  10   3       2222.10       2004.66        35.31 o
   3  10   3         14.76         28.82        10.33 o
   5  10   3       4251.03       3995.30        61.22 o
   7  10   3        605.50        669.36        22.48 o
   9  10   3       4698.87       4729.09        67.39 o
 -10  11   3       1564.30       1520.88        34.85 o
  -8  11   3       1337.72       1524.53        31.95 o
  -6  11   3       5612.08       5819.75        84.40 o
  -4  11   3       8090.98       8158.00       101.55 o
  -2  11   3        173.36        246.73        15.31 o
   0  11   3       3099.48       2725.64        45.32 o
   2  11   3       4917.10       4651.94        66.23 o
   4  11   3       2318.35       2200.40        41.56 o
   6  11   3       3768.41       3489.28        55.40 o
   8  11   3        580.47        581.68        22.29 o
  10  11   3       2483.85       2598.98        49.77 o
 -11  12   3       1772.29       1810.06        41.65 o
  -9  12   3        333.17        321.93        24.00 o
  -7  12   3        199.85        237.20        18.25 o
  -5  12   3       5766.97       6151.83        81.34 o
  -3  12   3       1503.26       1227.74        29.79 o
  -1  12   3       4300.16       4298.74        63.45 o
   1  12   3        365.82        209.97        15.32 o
   3  12   3        339.09        322.97        16.89 o
   5  12   3       3005.48       3011.86        54.68 o
   7  12   3       4289.56       4291.60        62.48 o
   9  12   3       1094.49       1154.70        29.61 o
  11  12   3       1206.68       1257.68        36.90 o
 -12  13   3       1045.82       1133.12        34.14 o
 -10  13   3         44.55         28.06        16.53 o
  -8  13   3        109.93         83.72        15.06 o
  -6  13   3       9571.31       9180.33       125.61 o
  -4  13   3       1117.82       1099.80        28.91 o
  -2  13   3        611.71        492.85        20.99 o
   0  13   3       2602.58       2475.89        46.84 o
   2  13   3        470.74        443.13        20.03 o
   4  13   3        582.71        514.60        20.94 o
   6  13   3       1194.29       1144.94        34.03 o
   8  13   3        780.88        746.11        28.45 o
  10  13   3       1446.21       1593.86        38.88 o
  12  13   3       1055.43       1080.51        40.10 o
 -13  14   3       2048.69       2297.20        52.29 o
 -11  14   3         63.96         44.39        15.16 o
  -9  14   3        876.75        886.20        30.57 o
  -7  14   3       2638.97       2654.06        47.82 o
  -5  14   3       1457.43       1444.11        35.92 o
  -3  14   3          6.64        -10.60        10.84 o
  -1  14   3       5848.45       5622.33        80.57 o
   1  14   3        169.83        199.92        16.85 o
   3  14   3       5732.31       5504.70        79.37 o
   5  14   3         49.46         43.87        14.73 o
   7  14   3       2422.04       2405.63        48.01 o
   9  14   3       1399.22       1400.07        36.78 o
  11  14   3        188.05        165.40        20.24 o
  13  14   3         33.90         77.55        20.83 o
 -14  15   3        252.18        240.49        30.55 o
 -12  15   3          3.55         67.96        17.47 o
 -10  15   3         47.76         14.78        13.72 o
  -8  15   3       1958.01       2111.92        48.28 o
  -6  15   3        308.13        251.83        20.80 o
  -4  15   3       1218.92       1320.03        34.64 o
  -2  15   3       2223.70       2015.09        40.66 o
   0  15   3        159.57        111.61        15.23 o
   2  15   3       3040.25       2926.48        54.00 o
   4  15   3        389.98        360.66        25.70 o
   6  15   3       1540.31       1572.10        38.79 o
   8  15   3        373.48        369.98        23.29 o
  10  15   3         39.13         -0.95        17.88 o
  12  15   3        125.71        233.87        26.36 o
  14  15   3        582.37        617.60        37.47 o
 -15  16   3         29.11         27.70        23.86 o
 -13  16   3        542.72        540.84        27.53 o
 -11  16   3        964.58       1131.06        35.98 o
  -9  16   3         31.43         21.09        18.50 o
  -7  16   3        135.49        176.26        19.12 o
  -5  16   3        809.94        701.91        31.15 o
  -3  16   3        874.62        785.98        28.60 o
  -1  16   3         77.08         43.97        12.39 o
   1  16   3       1868.79       1834.41        38.61 o
   3  16   3         37.50         42.23        15.64 o
   5  16   3       5968.78       5969.07        94.98 o
   7  16   3       3476.59       3698.19        68.22 o
   9  16   3        194.48        209.08        20.89 o
  11  16   3       1903.38       2074.69        49.16 o
  13  16   3        103.16         95.94        21.97 o
  15  16   3         26.34         26.96        19.13 o
 -16  17   3        474.27        509.22        39.37 o
 -14  17   3        138.28        113.30        27.37 o
 -12  17   3        455.53        525.50        25.41 o
 -10  17   3        142.24        173.19        22.90 o
  -8  17   3         92.75         67.56        17.93 o
  -6  17   3        325.75        310.37        25.58 o
  -4  17   3         56.93         17.93        14.96 o
  -2  17   3        840.88        713.75        28.00 o
   0  17   3        618.94        649.57        25.15 o
   2  17   3        454.94        365.93        23.71 o
   4  17   3          0.29        -14.68        14.68 o
   6  17   3       1672.18       1734.25        43.86 o
   8  17   3        357.49        369.72        25.82 o
  10  17   3          6.03        -15.95        15.95 o
  12  17   3        789.15        811.22        43.71 o
  14  17   3        303.50        312.58        29.86 o
  16  17   3          7.35         34.30        26.78 o
 -15  18   3        317.18        370.30        35.80 o
 -13  18   3         48.85         50.51        16.45 o
 -11  18   3         90.37         81.91        14.50 o
  -9  18   3       1165.53       1375.68        55.57 o
  -7  18   3        596.84        624.15        28.67 o
  -5  18   3         82.64         57.91        16.02 o
  -3  18   3         22.47         -4.10        14.10 o
  -1  18   3         55.51          5.01        14.83 o
   1  18   3         52.99          7.76        14.72 o
   3  18   3         49.56         41.52        16.03 o
   5  18   3         18.68        -15.24        15.24 o
   7  18   3        525.07        484.24        27.72 o
   9  18   3        307.61        302.05        23.97 o
  11  18   3         45.55         55.19        20.11 o
  13  18   3        173.14        198.93        36.20 o
  15  18   3        137.55         80.31        26.63 o
 -14  19   3        134.60        197.67        33.65 o
 -12  19   3         77.68         64.18        18.38 o
 -10  19   3         34.74         24.90        21.73 o
  -8  19   3       1266.29       1394.03        41.41 o
  -6  19   3        215.71        217.69        22.37 o
  -4  19   3        610.25        589.47        27.11 o
  -2  19   3          8.22        -13.43        13.43 o
   0  19   3         10.87        -16.44        16.76 o
   2  19   3        432.07        370.18        24.23 o
   4  19   3        474.68        469.77        27.17 o
   6  19   3         36.45         24.97        16.55 o
   8  19   3         18.73        -16.21        16.21 o
  10  19   3        738.89        811.41        43.45 o
  12  19   3        136.59        144.17        21.59 o
  14  19   3        242.57        212.90        28.35 o
 -13  20   3        759.75        843.15        51.89 o
 -11  20   3         47.29         40.91        13.64 o
  -9  20   3        335.02        320.12        21.71 o
  -7  20   3        764.10        764.31        34.18 o
  -5  20   3        518.84        451.08        27.74 o
  -3  20   3       1069.91       1028.00        40.58 o
  -1  20   3       1482.45       1548.90        50.32 o
   1  20   3        339.72        282.77        28.37 o
   3  20   3       2164.82       2137.02        55.19 o
   5  20   3        401.17        377.99        25.46 o
   7  20   3         61.87         25.56        16.67 o
   9  20   3        174.02        166.89        20.67 o
  11  20   3         50.09         47.89        23.36 o
  13  20   3         23.34        -15.33        25.53 o
 -12  21   3         69.65        116.65        24.59 o
 -10  21   3        307.83        280.48        21.61 o
  -8  21   3        171.10        169.95        18.61 o
  -6  21   3        218.18        181.18        22.46 o
  -4  21   3        498.38        502.76        27.60 o
  -2  21   3        165.73        158.13        25.42 o
   0  21   3        137.28         92.86        23.87 o
   2  21   3        213.37        263.46        29.87 o
   4  21   3         13.67        -15.81        15.81 o
   6  21   3        586.46        572.63        31.71 o
   8  21   3        315.36        237.32        24.92 o
  10  21   3        328.88        291.00        38.90 o
  12  21   3        327.79        287.22        45.59 o
  -9  22   3        215.90        201.19        18.10 o
  -7  22   3         14.72         39.86        16.51 o
  -5  22   3        236.89        212.73        24.81 o
  -3  22   3         71.56          9.20        19.35 o
  -1  22   3        300.57        319.22        29.80 o
   1  22   3        571.31        596.81        35.22 o
   3  22   3        315.13        283.31        28.02 o
   5  22   3       1287.80       1343.81        42.34 o
   7  22   3        175.75        176.57        23.38 o
   9  22   3        304.90        249.02        35.21 o
  -8  23   3          0.40         -9.59        20.29 o
  -6  23   3        843.87        909.48        42.00 o
  -4  23   3        101.65         70.75        20.80 o
  -2  23   3         98.22         73.11        20.99 o
   0  23   3        311.72        328.60        28.87 o
   2  23   3        359.07        371.31        35.49 o
   4  23   3        523.47        521.82        38.69 o
   6  23   3         12.21        -15.46        16.44 o
   8  23   3        102.43         57.21        19.38 o
  -3  24   3        877.75        938.79        42.06 o
  -1  24   3         61.94         53.98        20.51 o
   1  24   3        393.46        381.84        30.18 o
   3  24   3        640.22        662.29        36.53 o
   0   0   4         10.27          8.50         8.25 o
   1   1   4        233.59        201.85         8.32 o
   0   2   4       1060.57       1081.53        20.78 o
   2   2   4        924.03       1086.64        24.35 o
  -1   3   4        174.52        175.18         8.45 o
   1   3   4      14773.30      16343.60       168.79 o
   3   3   4       2620.97       2824.22        40.32 o
  -2   4   4        218.51        268.11        13.78 o
   0   4   4       4440.68       5154.03        66.24 o
   2   4   4       1057.75        972.82        25.74 o
   4   4   4       7503.74       8272.55        99.68 o
  -3   5   4      11760.12      12695.75       157.69 o
  -1   5   4       7726.66       8651.19       102.88 o
   1   5   4       3927.27       4226.29        59.63 o
   3   5   4       1897.51       2267.55        39.10 o
   5   5   4       6097.08       7009.17        87.07 o
  -4   6   4        260.49        381.64        19.79 o
  -2   6   4       2762.31       2799.70        54.77 o
   0   6   4         75.00        134.14        13.71 o
   2   6   4       2073.61       2266.38        64.42 o
   4   6   4       2930.98       3030.57        67.03 o
   6   6   4       2358.59       2132.59        37.65 o
  -5   7   4       1256.05       1178.02        34.74 o
  -3   7   4        101.24         88.73        11.59 o
  -1   7   4      14087.88      15162.92       174.24 o
   1   7   4       9061.20       9407.06       121.14 o
   3   7   4      14065.69      14525.31       180.07 o
   5   7   4      12638.93      12645.98       152.44 o
   7   7   4       2060.60       1860.29        33.69 o
  -6   8   4       3545.30       3781.03        58.86 o
  -4   8   4        625.40        815.82        29.89 o
  -2   8   4       1221.65       1315.58        36.82 o
   0   8   4        181.41        199.02        12.59 o
   2   8   4       2158.73       2054.54        37.77 o
   4   8   4        727.61        917.80        25.32 o
   6   8   4        157.67        161.55        12.54 o
   8   8   4       1212.57       1180.11        27.68 o
  -7   9   4          0.67         -4.59        14.29 o
  -5   9   4       3130.28       3143.74        52.00 o
  -3   9   4        283.27        333.07        17.21 o
  -1   9   4       8856.74       8862.22       112.99 o
   1   9   4       2176.38       2199.80        36.22 o
   3   9   4         87.27        151.07        13.31 o
   5   9   4        825.55        980.42        27.16 o
   7   9   4       2710.10       2627.53        46.07 o
   9   9   4         37.62          9.77        13.08 o
  -8  10   4       1235.57       1254.05        33.53 o
  -6  10   4          0.64         -5.45        11.25 o
  -4  10   4       3632.33       4135.30        63.68 o
  -2  10   4       1970.61       1755.10        33.93 o
   0  10   4        482.61        385.62        17.06 o
   2  10   4        272.32        295.35        17.10 o
   4  10   4        777.04        744.48        26.43 o
   6  10   4        883.59        771.52        26.26 o
   8  10   4       1659.63       1581.68        34.88 o
  10  10   4          9.63         67.44        15.50 o
  -9  11   4       4546.68       4910.55        77.22 o
  -7  11   4        100.39        106.95        16.29 o
  -5  11   4       6078.89       6557.59        92.67 o
  -3  11   4        760.02        873.15        29.36 o
  -1  11   4       2919.39       2601.29        44.29 o
   1  11   4        167.77        146.65        13.11 o
   3  11   4      11717.44      11575.90       150.20 o
   5  11   4        468.96        569.03        25.15 o
   7  11   4       2656.42       2619.07        48.75 o
   9  11   4       2567.39       2533.16        46.97 o
  11  11   4         33.72         11.72        19.46 o
 -10  12   4       1378.10       1436.93        38.06 o
  -8  12   4        661.32        638.49        31.62 o
  -6  12   4        140.32        146.27        16.47 o
  -4  12   4         72.63         26.48        14.90 o
  -2  12   4        185.77        157.89        13.65 o
   0  12   4       1723.93       1746.97        35.47 o
   2  12   4         52.90          4.54        10.68 o
   4  12   4        989.47       1054.16        30.63 o
   6  12   4          3.32         -6.56        12.77 o
   8  12   4         32.55         37.84        14.90 o
  10  12   4         50.18         22.23        19.43 o
  12  12   4        796.09        938.86        36.33 o
 -11  13   4         12.53          0.90        15.01 o
  -9  13   4         57.89         35.91        16.45 o
  -7  13   4        469.28        323.76        20.33 o
  -5  13   4         35.27        -14.98        14.98 o
  -3  13   4       1963.53       2049.33        45.40 o
  -1  13   4       3569.76       3679.88        58.64 o
   1  13   4         30.55        -10.57        10.57 o
   3  13   4        137.78        134.27        16.62 o
   5  13   4       1209.23       1247.27        33.98 o
   7  13   4       3849.77       3950.99        65.86 o
   9  13   4        179.41        219.55        19.09 o
  11  13   4       2444.50       2656.48        57.80 o
  13  13   4        893.38        989.34        40.42 o
 -12  14   4          9.47          5.72        17.86 o
 -10  14   4         52.66         31.27        15.67 o
  -8  14   4        838.17        886.35        30.75 o
  -6  14   4         25.24          4.06        14.67 o
  -4  14   4       1493.88       1476.20        39.58 o
  -2  14   4       1872.66       1629.94        40.48 o
   0  14   4        242.59        194.37        15.53 o
   2  14   4        529.78        391.62        23.07 o
   4  14   4       1771.82       1678.25        39.41 o
   6  14   4         15.20         13.53        14.28 o
   8  14   4       1530.00       1414.62        37.36 o
  10  14   4         57.29         84.04        17.01 o
  12  14   4        124.97        171.92        20.94 o
  14  14   4         69.28         89.69        21.32 o
 -13  15   4         80.48         55.79        18.69 o
 -11  15   4       1491.82       1685.64        44.59 o
  -9  15   4         68.51        116.63        19.35 o
  -7  15   4       3752.97       4004.04        89.68 o
  -5  15   4        786.57        764.98        31.98 o
  -3  15   4         23.00         15.03        14.63 o
  -1  15   4        763.29        680.07        28.65 o
   1  15   4        282.01        266.91        20.28 o
   3  15   4       2891.20       2959.14        57.57 o
   5  15   4        413.94        415.62        23.53 o
   7  15   4        169.62        135.28        18.28 o
   9  15   4       1817.30       1760.20        42.24 o
  11  15   4       1823.63       2067.75        50.86 o
  13  15   4        264.86        370.28        28.82 o
  15  15   4       2729.31       3094.02        70.43 o
 -14  16   4          6.69        234.99        57.27 o
 -12  16   4        142.61        115.65        21.14 o
 -10  16   4          2.43         17.93        15.14 o
  -8  16   4        586.57        615.80        30.38 o
  -6  16   4        805.46        804.36        30.76 o
  -4  16   4        598.21        641.95        29.70 o
  -2  16   4        430.49        414.07        24.36 o
   0  16   4        606.23        546.05        31.59 o
   2  16   4        434.73        381.07        23.79 o
   4  16   4          2.41        -12.05        14.31 o
   6  16   4         79.28         68.68        16.11 o
   8  16   4         10.08          2.44        17.13 o
  10  16   4        140.36        153.85        22.53 o
  12  16   4       1425.06       1518.64        48.14 o
  14  16   4         36.33        161.16        26.48 o
  16  16   4        487.88        544.00        35.06 o
 -15  17   4         76.32        133.47        24.10 o
 -13  17   4          4.34         12.49        21.86 o
 -11  17   4        404.64        454.76        25.54 o
  -9  17   4        294.13        281.58        27.29 o
  -7  17   4        110.10        122.51        21.98 o
  -5  17   4         44.60         13.17        15.66 o
  -3  17   4       3609.35       3649.10        68.19 o
  -1  17   4       1736.60       1642.04        48.77 o
   1  17   4        260.83        152.37        37.47 o
   3  17   4         88.74         61.83        24.02 o
   5  17   4          0.43        -15.43        15.43 o
   7  17   4        345.30        336.33        24.64 o
   9  17   4       1340.38       1425.31        41.35 o
  11  17   4          3.73        -11.55        19.74 o
  13  17   4        665.79        757.21        35.96 o
  15  17   4         66.59          7.73        19.44 o
 -14  18   4         40.15         24.95        27.20 o
 -12  18   4         59.79         30.84        16.38 o
 -10  18   4        525.90        478.06        25.96 o
  -8  18   4          5.45        -12.30        27.20 o
  -6  18   4       1166.15       1095.03        37.36 o
  -4  18   4         13.99         -0.02        14.79 o
  -2  18   4        222.31        156.07        23.11 o
   0  18   4        102.26         71.00        20.99 o
   2  18   4         30.35         -0.72        18.42 o
   4  18   4       1239.11       1248.22        38.65 o
   6  18   4         16.64         10.32        16.70 o
   8  18   4        358.24        315.69        24.25 o
  10  18   4         10.31        -18.18        18.18 o
  12  18   4        158.19        157.29        27.71 o
  14  18   4          0.11         37.74        22.52 o
 -13  19   4        336.27        396.67        29.36 o
 -11  19   4        114.18         66.58        20.36 o
  -9  19   4        334.33        348.79        30.23 o
  -7  19   4         75.75         -6.26        17.85 o
  -5  19   4         98.08         50.65        16.58 o
  -3  19   4       1878.95       1844.61        49.89 o
  -1  19   4          4.08        -10.79        21.96 o
   1  19   4       3584.73       3554.34        76.32 o
   3  19   4        878.30        857.89        39.51 o
   5  19   4       1866.05       1974.92        49.24 o
   7  19   4          6.04        -15.45        15.45 o
   9  19   4        249.29        167.14        20.87 o
  11  19   4         15.15         -4.63        17.84 o
  13  19   4        736.83        733.36        36.19 o
 -12  20   4          2.84         12.47        15.72 o
 -10  20   4          0.64        -17.64        17.64 o
  -8  20   4          0.50        -13.97        13.97 o
  -6  20   4        202.88        151.76        22.44 o
  -4  20   4          0.13        -16.42        16.42 o
  -2  20   4        311.49        258.08        25.02 o
   0  20   4        227.03        150.72        25.17 o
   2  20   4        310.67        260.89        27.13 o
   4  20   4        499.24        475.70        30.59 o
   6  20   4        615.54        594.63        29.06 o
   8  20   4         10.90         -2.18        16.27 o
  10  20   4        309.67        336.93        38.32 o
  12  20   4         83.09         69.21        28.61 o
 -11  21   4        285.06        303.33        30.43 o
  -9  21   4          5.25          1.69        17.12 o
  -7  21   4          2.09        -10.39        21.06 o
  -5  21   4       1668.35       1851.40        59.88 o
  -3  21   4       1060.21       1059.26        43.70 o
  -1  21   4          3.97        -17.47        19.19 o
   1  21   4         22.12         -3.44        22.54 o
   3  21   4         13.85        -11.88        21.61 o
   5  21   4        502.67        495.75        30.77 o
   7  21   4         46.74         52.63        17.35 o
   9  21   4       2053.07       2408.48        61.89 o
  11  21   4        104.79        114.21        30.28 o
  -8  22   4         87.11         47.16        29.00 o
  -6  22   4        589.90        597.04        35.86 o
  -4  22   4         95.18         94.03        21.65 o
  -2  22   4        105.32         90.86        22.18 o
   0  22   4        758.01        692.49        37.49 o
   2  22   4        442.53        419.88        33.71 o
   4  22   4         33.60         24.42        20.61 o
   6  22   4        175.56        160.26        25.62 o
   8  22   4         10.08         16.30        17.69 o
  -5  23   4        381.46        355.42        30.64 o
  -3  23   4         78.25         35.36        20.07 o
  -1  23   4       1522.79       1655.57        58.03 o
   1  23   4        208.01        259.29        29.54 o
   3  23   4        608.05        638.70        36.40 o
   5  23   4         33.88         19.89        23.59 o
   0   1   5       8509.55       9309.48       103.19 o
  -1   2   5         76.74        138.96         9.91 o
   1   2   5       2925.04       3323.39        42.42 o
  -2   3   5         80.42        204.02        12.20 o
   0   3   5       1653.58       2130.84        31.38 o
   2   3   5       2900.34       3366.47        47.75 o
  -3   4   5       1173.02       1300.46        25.70 o
  -1   4   5       5930.69       6510.11        77.84 o
   1   4   5       4119.06       4578.59        54.75 o
   3   4   5          2.94          3.60         7.63 o
  -4   5   5       3548.38       4110.21        56.75 o
  -2   5   5       6398.91       6738.27        90.71 o
   0   5   5        128.20        208.66        11.14 o
   2   5   5       2239.57       2076.18        35.97 o
   4   5   5         42.76         35.20        11.06 o
  -5   6   5        241.10        207.27        14.40 o
  -3   6   5       2946.02       3040.72        49.01 o
  -1   6   5        260.79        256.38        12.90 o
   1   6   5         30.81         32.25         9.01 o
   3   6   5       1586.32       1445.00        35.45 o
   5   6   5        116.93        144.51        11.51 o
  -6   7   5       5110.03       4832.20        70.09 o
  -4   7   5       1702.17       1881.74        36.96 o
  -2   7   5       4695.14       4476.30        65.72 o
   0   7   5        707.47        734.11        23.90 o
   2   7   5       2190.28       2265.33        41.28 o
   4   7   5       2169.60       2241.58        48.98 o
   6   7   5        907.83        852.06        27.46 o
  -7   8   5         39.78         13.98        13.01 o
  -5   8   5       1663.79       1742.07        36.66 o
  -3   8   5       4173.89       4717.36        69.70 o
  -1   8   5       4346.23       4686.55        66.77 o
   1   8   5          2.83          7.33        10.14 o
   3   8   5       1246.83       1178.42        30.02 o
   5   8   5       3043.56       2919.31        53.69 o
   7   8   5       2254.34       2371.97        41.72 o
  -8   9   5       3967.56       4113.96        67.01 o
  -6   9   5       4930.11       4981.98        75.03 o
  -4   9   5         16.40          1.48        10.87 o
  -2   9   5       3027.23       3311.21        53.90 o
   0   9   5        481.36        381.06        16.75 o
   2   9   5       7613.82       7310.35       100.72 o
   4   9   5       1172.05       1022.24        32.21 o
   6   9   5       5208.88       5157.79        81.46 o
   8   9   5         30.81         46.36        11.66 o
  -9  10   5        170.07        340.37        25.22 o
  -7  10   5       3065.31       3269.24        66.20 o
  -5  10   5        140.88        116.94        14.91 o
  -3  10   5        502.21        544.20        22.78 o
  -1  10   5        235.48        194.28        13.69 o
   1  10   5       4501.56       4584.69        73.40 o
   3  10   5       1236.49       1282.75        32.84 o
   5  10   5       3746.38       3771.66        61.74 o
   7  10   5        132.73        185.33        17.43 o
   9  10   5       9699.83       9500.95       142.15 o
 -10  11   5       1746.46       1725.79        41.81 o
  -8  11   5       3516.00       3470.51        71.80 o
  -6  11   5       3093.77       2902.88        53.07 o
  -4  11   5       6500.74       6340.78        91.43 o
  -2  11   5        207.54        166.51        17.85 o
   0  11   5       4966.04       4560.33        73.81 o
   2  11   5         79.96         37.63        13.99 o
   4  11   5        143.03        143.03        16.12 o
   6  11   5        468.73        501.71        24.06 o
   8  11   5       3821.80       3904.52        65.25 o
  10  11   5       2024.74       2503.67        60.61 o
 -11  12   5       1543.91       1509.11        44.71 o
  -9  12   5        154.60        159.45        19.75 o
  -7  12   5       1344.61       1527.51        40.27 o
  -5  12   5        433.58        457.75        29.01 o
  -3  12   5       3283.42       3717.85        66.20 o
  -1  12   5        108.39        158.00        17.98 o
   1  12   5        302.87        263.91        19.63 o
   3  12   5        103.85         84.23        15.06 o
   5  12   5        313.20        300.31        20.95 o
   7  12   5        553.00        585.17        26.28 o
   9  12   5       4525.45       4637.47        82.07 o
  11  12   5        220.09        225.76        25.09 o
 -12  13   5        893.70       1098.26        40.06 o
 -10  13   5        356.56        337.42        24.48 o
  -8  13   5        534.58        537.83        27.73 o
  -6  13   5        148.10        126.36        18.77 o
  -4  13   5       3303.46       3339.80        62.78 o
  -2  13   5        269.90        261.48        20.31 o
   0  13   5       4397.24       4172.69        79.81 o
   2  13   5        127.35        103.75        16.14 o
   4  13   5       1616.86       1487.92        37.12 o
   6  13   5         34.87         44.05        15.74 o
   8  13   5         23.14         24.12        14.93 o
  10  13   5         22.49         27.43        19.18 o
  12  13   5       1164.45       1266.00        45.00 o
 -13  14   5         62.53        112.69        25.36 o
 -11  14   5         82.74         80.11        21.78 o
  -9  14   5       2096.44       2217.82        51.88 o
  -7  14   5       1273.37       1428.65        48.30 o
  -5  14   5        779.24        768.96        31.80 o
  -3  14   5       1058.78        978.44        33.99 o
  -1  14   5         59.58         11.20        18.27 o
   1  14   5        647.69        604.58        27.09 o
   3  14   5          4.33        -13.34        13.34 o
   5  14   5         77.96         80.40        15.96 o
   7  14   5       2041.01       1933.18        43.80 o
   9  14   5       1787.83       1842.58        48.31 o
  11  14   5        211.19        196.36        23.01 o
  13  14   5       1098.01       1068.44        38.99 o
 -14  15   5         77.87        117.64        28.50 o
 -12  15   5         34.61          1.66        23.08 o
 -10  15   5        256.41        260.53        24.00 o
  -8  15   5         52.11         66.47        20.74 o
  -6  15   5        344.86        332.80        24.04 o
  -4  15   5          3.15        -14.81        14.81 o
  -2  15   5       1110.16       1015.28        45.44 o
   0  15   5        206.33        157.32        22.89 o
   2  15   5          4.66        -13.61        13.61 o
   4  15   5          9.90        -15.01        15.01 o
   6  15   5        452.45        437.88        24.16 o
   8  15   5        987.73       1028.29        33.53 o
  10  15   5         37.03         15.50        18.12 o
  12  15   5        234.43        238.17        26.84 o
  14  15   5         38.47          3.62        19.74 o
 -15  16   5          9.03        -16.19        19.54 o
 -13  16   5       1538.53       1687.37        52.29 o
 -11  16   5        391.91        361.54        30.65 o
  -9  16   5         14.17          7.53        17.14 o
  -7  16   5        241.05        236.68        24.11 o
  -5  16   5       1393.64       1469.27        42.03 o
  -3  16   5         55.76         72.92        21.65 o
  -1  16   5       3985.54       4102.17        82.08 o
   1  16   5         44.16         24.18        21.82 o
   3  16   5       1805.61       1876.79        45.91 o
   5  16   5        155.59        137.95        19.85 o
   7  16   5        135.52        123.34        17.48 o
   9  16   5        119.14         50.70        19.77 o
  11  16   5         61.57         36.86        19.73 o
  13  16   5          3.67         -0.88        19.74 o
  15  16   5         77.96         43.59        21.58 o
 -14  17   5        155.11        136.14        27.86 o
 -12  17   5        992.00       1204.91        46.93 o
 -10  17   5        108.71        124.77        26.54 o
  -8  17   5       2262.51       2372.32        65.12 o
  -6  17   5       1304.84       1322.32        40.92 o
  -4  17   5         48.92         28.02        21.37 o
  -2  17   5       1161.08       1166.18        43.97 o
   0  17   5        721.23        772.79        41.06 o
   2  17   5        330.58        318.59        27.70 o
   4  17   5        653.37        648.18        30.26 o
   6  17   5          6.45        -15.73        15.73 o
   8  17   5        172.91        170.99        20.71 o
  10  17   5          5.70        -18.92        18.92 o
  12  17   5          9.05        -17.81        20.13 o
  14  17   5         22.49          0.68        19.09 o
 -13  18   5         14.69         24.20        23.71 o
 -11  18   5        140.08        128.02        18.65 o
  -9  18   5       2873.75       3241.73        67.25 o
  -7  18   5        695.20        708.78        34.94 o
  -5  18   5         52.02         35.68        21.06 o
  -3  18   5         51.11        -10.01        20.72 o
  -1  18   5        195.46        153.15        24.46 o
   1  18   5        611.02        574.01        34.77 o
   3  18   5       1384.16       1384.65        47.11 o
   5  18   5        906.44        892.46        34.78 o
   7  18   5       4261.12       4472.17        81.45 o
   9  18   5          0.98         -9.53        18.94 o
  11  18   5        149.62        144.30        22.39 o
  13  18   5        200.58        235.23        26.99 o
 -12  19   5         15.29          9.21        15.34 o
 -10  19   5        144.02        148.61        23.99 o
  -8  19   5        335.79        461.76        27.21 o
  -6  19   5        520.92        553.64        38.44 o
  -4  19   5        107.02         55.53        21.21 o
  -2  19   5        712.56        675.26        37.06 o
   0  19   5        376.58        343.03        29.97 o
   2  19   5         74.99         13.78        24.62 o
   4  19   5        288.57        247.38        26.71 o
   6  19   5       1809.92       2002.39        49.89 o
   8  19   5        383.71        403.03        26.28 o
  10  19   5        577.42        650.47        42.05 o
  12  19   5        899.37       1008.97        41.36 o
 -11  20   5         11.64         34.94        14.90 o
  -9  20   5          5.93        -18.12        19.08 o
  -7  20   5         13.46        -14.59        23.68 o
  -5  20   5       1425.50       1524.16        60.46 o
  -3  20   5         79.48         77.26        21.68 o
  -1  20   5       1564.45       1600.73        50.83 o
   1  20   5          4.88        -16.79        21.83 o
   3  20   5        264.32        180.64        25.17 o
   5  20   5         26.11        -13.21        17.12 o
   7  20   5         28.31         22.36        16.21 o
   9  20   5        217.35        203.85        24.62 o
  11  20   5        716.71        890.69        50.23 o
  -8  21   5        543.07        436.90        35.56 o
  -6  21   5         36.53        -21.12        21.12 o
  -4  21   5         82.25         69.37        21.70 o
  -2  21   5        890.29        865.60        37.70 o
   0  21   5          3.36        -12.17        19.34 o
   2  21   5        463.04        489.90        33.88 o
   4  21   5          0.23         -6.07        20.53 o
   6  21   5          0.77        -16.48        16.48 o
   8  21   5          1.47         11.89        22.67 o
  -7  22   5         20.84          7.03        16.46 o
  -5  22   5         58.13          2.30        19.87 o
  -3  22   5        215.12        141.36        24.97 o
  -1  22   5         31.92        -17.38        20.37 o
   1  22   5        177.14        139.54        27.46 o
   3  22   5        186.26        110.47        24.46 o
   5  22   5        242.11        259.91        25.90 o
   7  22   5        217.12        140.25        22.54 o
  -2  23   5        752.00        733.41        38.51 o
   0  23   5          4.22         -9.66        18.81 o
   2  23   5        237.07        164.60        26.68 o
   1   1   6       2143.73       2471.75        36.78 o
   0   2   6       2599.02       2787.86        40.81 o
   2   2   6      19532.39      20586.77       221.79 o
  -1   3   6       2563.96       2674.31        37.61 o
   1   3   6        597.18        728.14        21.38 o
   3   3   6         30.80          7.30         9.39 o
  -2   4   6       1149.75       1010.40        25.22 o
   0   4   6        913.29        835.08        20.01 o
   2   4   6       1170.39       1263.58        31.79 o
   4   4   6       5369.29       5694.55        75.45 o
  -3   5   6        674.73        715.79        27.76 o
  -1   5   6        107.77         92.82        13.45 o
   1   5   6       3242.96       3682.49        50.03 o
   3   5   6       3371.92       3891.51        61.57 o
   5   5   6         93.73        103.22        13.29 o
  -4   6   6       7957.85       8533.02       114.61 o
  -2   6   6        130.56        179.22        13.88 o
   0   6   6      21540.89      21832.46       239.34 o
   2   6   6         60.84        129.21        15.46 o
   4   6   6       9704.03       9686.55       130.53 o
   6   6   6        634.02        642.23        22.59 o
  -5   7   6        218.47        250.06        16.64 o
  -3   7   6         25.28          7.46        10.31 o
  -1   7   6         18.09         53.04        11.92 o
   1   7   6          0.57         -8.09         9.60 o
   3   7   6       1659.65       1877.20        39.02 o
   5   7   6        396.62        496.66        21.30 o
   7   7   6          2.26          0.54        11.63 o
  -6   8   6         27.09         39.70        14.05 o
  -4   8   6       4208.80       4007.05        63.67 o
  -2   8   6        966.82       1005.87        27.46 o
   0   8   6          9.31         -4.38         8.18 o
   2   8   6       1694.60       1919.59        40.06 o
   4   8   6       5863.93       6325.56        91.17 o
   6   8   6        710.24        702.87        27.31 o
   8   8   6       4637.88       4816.63        81.05 o
  -7   9   6        342.86        294.69        27.71 o
  -5   9   6        278.24        208.82        18.05 o
  -3   9   6       1114.44       1071.22        29.53 o
  -1   9   6         74.56         27.36        11.05 o
   1   9   6       1818.05       1955.76        40.53 o
   3   9   6       2324.86       2224.35        44.21 o
   5   9   6         19.59         -7.86        12.48 o
   7   9   6         16.99         -2.74        12.81 o
   9   9   6         83.47         65.15        19.40 o
  -8  10   6       1435.83       1354.98        38.94 o
  -6  10   6        794.79        805.70        28.72 o
  -4  10   6        169.81        173.19        15.89 o
  -2  10   6       3261.80       3324.52        56.16 o
   0  10   6       5165.28       5236.28        92.51 o
   2  10   6        566.62        557.10        25.01 o
   4  10   6       3785.20       3586.52        61.20 o
   6  10   6        382.83        374.62        22.87 o
   8  10   6       1019.83       1168.47        41.31 o
  10  10   6        229.65        195.66        22.93 o
  -9  11   6         55.94         47.35        18.62 o
  -7  11   6       2705.96       2807.97        53.53 o
  -5  11   6          5.82        -11.82        11.82 o
  -3  11   6        142.37        137.02        17.05 o
  -1  11   6        211.91        259.34        18.56 o
   1  11   6        158.68        110.46        16.16 o
   3  11   6        598.31        485.34        23.80 o
   5  11   6        670.98        679.90        27.62 o
   7  11   6        840.48        789.05        29.39 o
   9  11   6        263.87        194.00        23.84 o
  11  11   6         66.12         55.50        20.72 o
 -10  12   6       1205.80       1275.81        41.65 o
  -8  12   6       1187.49       1187.16        36.95 o
  -6  12   6       2439.14       2554.64        54.23 o
  -4  12   6       1163.11       1082.79        35.03 o
  -2  12   6        301.74        308.60        21.16 o
   0  12   6        206.56        182.11        22.13 o
   2  12   6         10.12        -12.66        12.66 o
   4  12   6       2177.78       2213.63        46.22 o
   6  12   6        306.58        336.29        22.03 o
   8  12   6       1246.53       1297.15        40.47 o
  10  12   6        466.32        436.87        28.49 o
  12  12   6        234.99        165.33        24.63 o
 -11  13   6        629.19        607.56        36.31 o
  -9  13   6         42.70         48.20        20.50 o
  -7  13   6        211.16        231.90        22.32 o
  -5  13   6         97.01         77.69        17.96 o
  -3  13   6       2263.77       2408.01        52.23 o
  -1  13   6        415.82        438.41        29.61 o
   1  13   6       1324.21       1226.82        46.23 o
   3  13   6          5.88         -1.44        13.24 o
   5  13   6         79.45         55.47        15.84 o
   7  13   6        159.95        176.46        18.72 o
   9  13   6         34.99         44.29        23.53 o
  11  13   6        382.71        335.15        26.42 o
  13  13   6        374.95        374.45        29.15 o
 -12  14   6        355.71        381.74        31.55 o
 -10  14   6       1220.70       1405.82        48.09 o
  -8  14   6         66.52         57.27        19.45 o
  -6  14   6         36.03         14.07        16.20 o
  -4  14   6        479.93        461.48        26.81 o
  -2  14   6       4220.36       4470.74        86.94 o
   0  14   6         71.48         30.50        20.72 o
   2  14   6       4261.38       4387.94        85.34 o
   4  14   6          4.62        -10.98        13.78 o
   6  14   6         41.46         -8.49        14.51 o
   8  14   6       2816.88       2853.83        61.72 o
  10  14   6        363.01        384.53        27.69 o
  12  14   6        487.42        459.47        33.77 o
  14  14   6       1309.55       1646.06        50.94 o
 -13  15   6        248.90        285.21        41.84 o
 -11  15   6        198.44        153.40        25.76 o
  -9  15   6         17.08         27.26        17.78 o
  -7  15   6        182.70        215.29        22.04 o
  -5  15   6         10.65          9.02        16.65 o
  -3  15   6       1151.04       1173.97        44.22 o
  -1  15   6         80.47         74.61        22.46 o
   1  15   6        431.15        459.48        31.86 o
   3  15   6         16.14        -22.40        22.40 o
   5  15   6          0.13        -13.51        13.51 o
   7  15   6          1.15         -1.04        14.75 o
   9  15   6        322.19        245.94        24.70 o
  11  15   6        707.11        730.53        34.29 o
  13  15   6        115.28        172.95        27.11 o
  15  15   6         65.16        100.45        22.92 o
 -14  16   6        411.96        567.65        39.43 o
 -12  16   6        488.12        581.29        34.24 o
 -10  16   6       1723.65       1946.81        56.01 o
  -8  16   6        851.57        996.78        38.48 o
  -6  16   6       2428.80       2550.33        57.19 o
  -4  16   6        397.93        406.40        31.57 o
  -2  16   6        116.57        109.65        24.09 o
   0  16   6        331.53        282.80        27.97 o
   2  16   6        148.10         58.58        22.57 o
   4  16   6        122.96         84.12        22.36 o
   6  16   6       1552.27       1578.80        41.15 o
   8  16   6        637.41        593.11        32.14 o
  10  16   6        431.06        353.59        27.34 o
  12  16   6        381.03        387.07        34.09 o
  14  16   6        136.26         68.52        21.90 o
 -13  17   6        256.17        349.06        28.93 o
 -11  17   6         23.13         10.79        17.23 o
  -9  17   6        182.44        166.50        28.20 o
  -7  17   6        364.13        360.90        31.74 o
  -5  17   6        369.99        390.70        31.85 o
  -3  17   6        386.52        412.63        32.62 o
  -1  17   6        106.23         47.91        23.00 o
   1  17   6        607.19        559.43        35.40 o
   3  17   6         20.50        -22.47        22.47 o
   5  17   6         35.51         19.53        19.54 o
   7  17   6         53.26          7.26        18.58 o
   9  17   6          1.89        -17.16        17.16 o
  11  17   6          1.49         18.92        18.27 o
  13  17   6        210.00        212.41        25.19 o
 -12  18   6        162.03        125.33        19.26 o
 -10  18   6         35.46          9.15        21.67 o
  -8  18   6         12.04        -12.62        23.71 o
  -6  18   6         81.97         47.84        21.96 o
  -4  18   6       3301.53       3286.39        75.67 o
  -2  18   6       1586.35       1651.95        52.80 o
   0  18   6       2104.73       2031.75        66.29 o
   2  18   6       2127.47       2053.28        58.55 o
   4  18   6          2.10        -14.46        20.24 o
   6  18   6        153.00        121.63        22.05 o
   8  18   6         42.30         31.38        19.64 o
  10  18   6        714.67        663.19        34.93 o
  12  18   6        917.54        968.07        41.11 o
 -11  19   6        156.36        137.07        22.83 o
  -9  19   6        106.51         30.31        29.53 o
  -7  19   6        174.45        177.27        25.29 o
  -5  19   6          0.01          4.64        19.76 o
  -3  19   6         17.37         25.84        21.22 o
  -1  19   6         66.79         36.36        26.13 o
   1  19   6         40.94         38.18        20.83 o
   3  19   6        164.74        110.84        23.11 o
   5  19   6        128.69         95.44        23.60 o
   7  19   6        492.48        454.22        36.56 o
   9  19   6          0.40          5.01        20.20 o
  11  19   6          2.53         41.06        19.25 o
 -10  20   6        267.13        269.15        29.23 o
  -8  20   6        424.09        464.27        29.17 o
  -6  20   6        190.23        150.22        23.73 o
  -4  20   6         45.70          4.90        20.05 o
  -2  20   6         31.15         -7.70        22.93 o
   0  20   6         57.74          1.43        20.49 o
   2  20   6        227.24        164.77        24.94 o
   4  20   6       1317.68       1368.85        47.53 o
   6  20   6        849.15        889.13        38.92 o
   8  20   6        999.75       1056.31        47.53 o
  10  20   6         81.68         66.26        22.47 o
  -7  21   6        222.93        274.96        35.39 o
  -5  21   6         10.05        -15.44        17.77 o
  -3  21   6        138.58         54.53        21.11 o
  -1  21   6        607.79        534.86        35.37 o
   1  21   6         58.17         11.43        19.75 o
   3  21   6         63.73         22.98        19.98 o
   5  21   6         17.87         16.12        18.82 o
   7  21   6         14.04         44.65        22.12 o
  -4  22   6        878.93        833.91        38.41 o
  -2  22   6          8.79        -13.77        21.30 o
   0  22   6        911.10        912.32        41.30 o
   2  22   6        158.98        125.44        23.45 o
   4  22   6         14.15        -17.65        17.65 o
   0   1   7         42.38         36.10         7.52 o
  -1   2   7         93.83         49.97         7.84 o
   1   2   7        221.54        229.76        13.28 o
  -2   3   7       4119.92       4441.64        58.67 o
   0   3   7       6776.07       7196.06        83.94 o
   2   3   7        978.28       1059.18        26.30 o
  -3   4   7       2828.77       2831.22        45.82 o
  -1   4   7        191.78        142.66        11.19 o
   1   4   7        736.33        741.18        18.82 o
   3   4   7       3142.30       3318.18        55.73 o
  -4   5   7         22.64          6.95        10.17 o
  -2   5   7       2079.24       2278.55        39.37 o
   0   5   7        146.21        213.84        14.36 o
   2   5   7       1927.56       1947.14        39.76 o
   4   5   7       1135.63       1075.67        29.91 o
  -5   6   7       3150.17       3267.33        51.76 o
  -3   6   7        552.81        423.74        18.29 o
  -1   6   7       2420.01       2408.02        52.15 o
   1   6   7         13.80        -11.02        11.02 o
   3   6   7       1428.91       1386.34        36.05 o
   5   6   7        124.28         92.55        13.90 o
  -6   7   7       2705.40       2835.40        52.22 o
  -4   7   7          4.17         -4.31        12.95 o
  -2   7   7       1527.79       1658.24        36.68 o
   0   7   7        220.88        207.72        15.13 o
   2   7   7        247.14        203.56        16.49 o
   4   7   7         67.63          8.29        13.40 o
   6   7   7        901.46        897.60        34.20 o
  -7   8   7        163.38        164.91        19.22 o
  -5   8   7       1170.24       1186.18        32.65 o
  -3   8   7        885.82        889.27        27.52 o
  -1   8   7        176.92        194.57        14.09 o
   1   8   7      10720.65      10501.57       153.07 o
   3   8   7       1544.96       1634.52        44.77 o
   5   8   7       2684.17       2520.03        49.10 o
   7   8   7         73.86         23.81        18.34 o
  -8   9   7       1015.18        954.31        37.73 o
  -6   9   7        617.82        631.92        28.61 o
  -4   9   7        717.21        713.08        26.36 o
  -2   9   7       2167.17       2269.02        44.32 o
   0   9   7        807.54        811.44        35.04 o
   2   9   7       2939.83       2871.27        53.56 o
   4   9   7        122.29         82.72        16.29 o
   6   9   7       1418.03       1453.90        44.43 o
   8   9   7        220.05        253.08        24.04 o
  -9  10   7         10.25         43.98        17.74 o
  -7  10   7       3884.91       3883.50        66.65 o
  -5  10   7        283.21        277.81        19.58 o
  -3  10   7        869.37        717.59        28.71 o
  -1  10   7         27.06         10.24        17.55 o
   1  10   7       2835.96       2789.83        61.83 o
   3  10   7       1039.53       1076.79        32.55 o
   5  10   7       3782.40       3671.60        63.73 o
   7  10   7        814.58        845.04        34.33 o
   9  10   7        704.62        783.26        37.07 o
 -10  11   7        218.62        270.89        32.42 o
  -8  11   7        241.03        247.46        23.72 o
  -6  11   7        473.82        515.39        28.23 o
  -4  11   7         63.91         74.85        16.29 o
  -2  11   7          2.04        -12.46        17.13 o
   0  11   7          5.68          0.70        18.15 o
   2  11   7        108.60         53.76        18.21 o
   4  11   7        624.73        590.93        26.37 o
   6  11   7        306.64        287.12        20.76 o
   8  11   7       2175.08       2218.27        53.08 o
  10  11   7       4467.66       4440.91        89.61 o
 -11  12   7         57.43        146.15        22.41 o
  -9  12   7        632.28        627.01        35.56 o
  -7  12   7       1559.96       1621.88        43.46 o
  -5  12   7         52.92         37.12        16.06 o
  -3  12   7        408.60        326.27        27.34 o
  -1  12   7       3503.12       3351.67        71.19 o
   1  12   7        627.07        573.68        34.21 o
   3  12   7        982.14        854.30        34.96 o
   5  12   7        925.48        833.15        30.57 o
   7  12   7         62.88         23.75        18.06 o
   9  12   7        493.78        578.24        31.48 o
  11  12   7        136.00         98.56        24.10 o
 -12  13   7       2853.56       3124.27        79.96 o
 -10  13   7       2295.83       2382.83        67.98 o
  -8  13   7       1400.45       1556.61        52.84 o
  -6  13   7       2606.63       2828.07        74.96 o
  -4  13   7         33.19         44.50        20.52 o
  -2  13   7       1186.14       1120.38        42.67 o
   0  13   7       1589.20       1580.93        48.67 o
   2  13   7        131.43         99.98        21.69 o
   4  13   7        163.73        137.20        21.48 o
   6  13   7        133.14        115.91        17.62 o
   8  13   7        137.15         79.92        20.11 o
  10  13   7        529.30        527.75        30.64 o
  12  13   7       1058.61       1262.51        45.66 o
 -13  14   7          6.51          8.93        20.74 o
 -11  14   7        550.54        766.57        39.38 o
  -9  14   7        748.00        970.58        41.69 o
  -7  14   7          3.40        147.08        19.99 o
  -5  14   7       1310.34       1514.82        49.68 o
  -3  14   7         39.49         24.70        23.86 o
  -1  14   7          0.02         -7.33        19.52 o
   1  14   7       1183.17       1107.36        42.76 o
   3  14   7        152.11         73.69        22.00 o
   5  14   7         21.46        -19.95        19.95 o
   7  14   7          7.81        -12.46        17.39 o
   9  14   7        740.14        620.01        33.26 o
  11  14   7        196.97        203.07        22.96 o
  13  14   7          7.90         43.64        20.17 o
 -14  15   7         35.41         82.34        20.27 o
 -12  15   7          6.19         30.85        32.88 o
 -10  15   7        290.60        276.05        27.16 o
  -8  15   7       3145.28       3313.03        80.93 o
  -6  15   7        208.62        210.75        26.58 o
  -4  15   7       3064.10       3235.21        74.13 o
  -2  15   7          0.22         36.02        22.73 o
   0  15   7       3207.42       3277.00        74.11 o
   2  15   7        963.46        885.55        40.70 o
   4  15   7         86.27         17.94        20.42 o
   6  15   7        781.87        692.20        34.19 o
   8  15   7       2155.85       2191.51        55.51 o
  10  15   7         78.91         56.31        19.49 o
  12  15   7        633.78        741.12        34.43 o
  14  15   7        121.97        122.72        23.33 o
 -13  16   7        481.91        537.77        37.02 o
 -11  16   7         79.79        109.98        28.53 o
  -9  16   7        262.38        259.66        30.29 o
  -7  16   7         65.01        100.67        21.97 o
  -5  16   7        147.04        137.04        24.74 o
  -3  16   7         85.63         52.21        23.52 o
  -1  16   7       2279.10       2348.69        62.30 o
   1  16   7          9.23         43.46        22.40 o
   3  16   7        239.77        205.28        26.75 o
   5  16   7        178.31         97.92        22.30 o
   7  16   7         19.17         -1.54        21.31 o
   9  16   7        167.22         91.57        20.36 o
  11  16   7        437.39        491.79        29.97 o
  13  16   7        201.88        213.42        24.97 o
 -12  17   7        574.85        767.08        54.41 o
 -10  17   7        215.03        277.46        31.09 o
  -8  17   7       1689.23       1838.93        83.12 o
  -6  17   7        141.62        129.52        23.83 o
  -4  17   7         11.11          9.25        20.97 o
  -2  17   7        383.44        361.77        32.02 o
   0  17   7       1192.98       1168.27        46.01 o
   2  17   7         31.05        -20.88        20.88 o
   4  17   7        537.74        559.77        34.67 o
   6  17   7        373.58        360.45        33.61 o
   8  17   7        742.54        670.79        38.31 o
  10  17   7        172.53         84.92        20.25 o
  12  17   7        248.71        208.31        24.83 o
 -11  18   7        179.34        151.19        26.00 o
  -9  18   7        972.38       1166.98        61.42 o
  -7  18   7         89.70        154.67        23.61 o
  -5  18   7       1112.28       1163.67        45.13 o
  -3  18   7         60.04         24.51        21.50 o
  -1  18   7         78.01         58.33        22.58 o
   1  18   7        236.46        152.66        25.41 o
   3  18   7       1131.05       1096.82        44.28 o
   5  18   7          0.31        -20.37        20.37 o
   7  18   7        208.35        264.53        31.08 o
   9  18   7        151.43        104.58        24.62 o
  11  18   7        252.25        230.76        25.47 o
 -10  19   7        457.68        508.14        39.04 o
  -8  19   7        124.44         92.32        29.81 o
  -6  19   7        584.11        666.81        35.81 o
  -4  19   7          9.77         -4.58        20.41 o
  -2  19   7       1671.20       1701.63        53.76 o
   0  19   7        325.68        309.57        29.63 o
   2  19   7         77.84         16.03        28.83 o
   4  19   7         37.20         -4.78        24.18 o
   6  19   7        350.94        316.07        32.84 o
   8  19   7        128.70        102.59        25.09 o
  10  19   7        776.49        859.63        44.28 o
  -7  20   7         29.09         18.84        26.00 o
  -5  20   7        580.21        591.52        37.97 o
  -3  20   7        314.40        332.05        43.92 o
  -1  20   7       1366.08       1436.51        54.69 o
   1  20   7        155.08        134.90        24.65 o
   3  20   7         12.12        -20.60        20.60 o
   5  20   7          6.25         -0.57        21.71 o
   7  20   7        143.23        115.18        25.78 o
  -4  21   7         14.89         13.65        17.64 o
  -2  21   7        274.40        256.50        27.53 o
   0  21   7         13.71         -4.91        18.65 o
   2  21   7        224.09        157.09        25.24 o
   4  21   7          1.16         -5.31        18.45 o
   0   0   8      13023.40      12865.63       347.39 o
   1   1   8       1554.51       1508.72        30.68 o
   0   2   8        335.60        342.03        15.70 o
   2   2   8        736.60        692.85        21.65 o
  -1   3   8        238.80        310.28        15.82 o
   1   3   8       3746.21       3721.63        55.01 o
   3   3   8        678.99        614.65        33.49 o
  -2   4   8       5870.37       5934.47        86.98 o
   0   4   8       2019.97       1850.77        32.46 o
   2   4   8       9154.00       9381.17       118.64 o
   4   4   8          9.97         28.29        21.33 o
  -3   5   8      11890.65      12117.30       148.53 o
  -1   5   8          0.92         -2.27        10.07 o
   1   5   8        392.40        398.90        18.54 o
   3   5   8       1173.59       1266.26        36.24 o
   5   5   8       1076.84       1121.68        32.54 o
  -4   6   8       2513.72       2484.80        48.33 o
  -2   6   8        665.17        570.20        34.05 o
   0   6   8        933.74        791.87        30.06 o
   2   6   8       3112.84       3276.90        61.83 o
   4   6   8        232.75        378.11        29.58 o
   6   6   8       1630.55       1763.12        44.59 o
  -5   7   8         52.13         35.18        12.38 o
  -3   7   8        184.36        188.60        21.44 o
  -1   7   8       1344.55       1337.00        38.31 o
   1   7   8        956.30        959.27        35.00 o
   3   7   8       7465.10       7279.84       112.29 o
   5   7   8       2781.35       2872.31        61.67 o
   7   7   8        286.38        246.72        21.48 o
  -6   8   8          7.75         -6.91        12.97 o
  -4   8   8        116.36        159.11        15.17 o
  -2   8   8        680.22        721.31        29.66 o
   0   8   8          7.73        -14.87        14.87 o
   2   8   8        247.56        256.78        23.00 o
   4   8   8        280.98        284.35        20.19 o
   6   8   8         24.54         -7.55        16.13 o
   8   8   8          6.18        -18.44        18.44 o
  -7   9   8          0.36        -13.18        13.18 o
  -5   9   8       1777.45       1858.38        53.14 o
  -3   9   8       2709.87       2786.72        57.42 o
  -1   9   8        284.55        196.96        22.07 o
   1   9   8        657.48        610.07        32.58 o
   3   9   8         10.42        -10.31        15.37 o
   5   9   8         24.70        -13.45        13.45 o
   7   9   8       1518.11       1491.72        46.54 o
   9   9   8          0.73        -15.33        16.02 o
  -8  10   8        547.54        586.86        32.08 o
  -6  10   8        381.36        367.65        25.90 o
  -4  10   8        148.97        140.36        21.06 o
  -2  10   8       1987.85       1885.58        50.99 o
   0  10   8         11.05        -14.10        17.32 o
   2  10   8        195.80        181.62        21.32 o
   4  10   8         76.53         25.81        16.54 o
   6  10   8        185.20        209.76        22.38 o
   8  10   8        462.97        342.51        25.69 o
  10  10   8         45.91         20.57        18.66 o
  -9  11   8       1946.14       1872.05        54.94 o
  -7  11   8         93.33         68.55        18.31 o
  -5  11   8       1026.45        977.59        41.42 o
  -3  11   8         75.10        115.87        20.84 o
  -1  11   8         45.30         47.82        19.68 o
   1  11   8         15.37         17.59        17.27 o
   3  11   8       2834.76       2874.58        61.91 o
   5  11   8        909.12        852.96        35.68 o
   7  11   8         44.23         21.87        17.95 o
   9  11   8        557.67        530.02        30.72 o
  11  11   8        497.01        451.25        32.19 o
 -10  12   8         53.74         26.71        32.91 o
  -8  12   8         13.21         36.09        20.62 o
  -6  12   8        468.06        621.03        37.25 o
  -4  12   8        502.27        584.96        33.24 o
  -2  12   8        102.87         75.81        20.78 o
   0  12   8       1210.11       1339.10        44.94 o
   2  12   8        112.36         69.06        20.80 o
   4  12   8        753.46        708.53        36.24 o
   6  12   8         54.35         15.37        22.47 o
   8  12   8         10.34        -17.61        17.83 o
  10  12   8         58.42         16.56        18.18 o
  12  12   8        151.23        160.95        27.82 o
 -11  13   8          4.13        -11.62        19.92 o
  -9  13   8         39.06          1.50        18.52 o
  -7  13   8       2073.25       2189.95        66.52 o
  -5  13   8       4574.61       4637.19        91.73 o
  -3  13   8        172.08        105.34        23.77 o
  -1  13   8        604.45        568.94        34.69 o
   1  13   8       3471.36       3481.52        75.70 o
   3  13   8        571.75        449.16        31.71 o
   5  13   8          0.01        -21.08        21.08 o
   7  13   8        730.50        700.57        43.21 o
   9  13   8          0.20        -20.32        20.32 o
  11  13   8        723.30        705.66        34.02 o
  13  13   8        164.41        202.83        25.30 o
 -12  14   8        442.52        424.74        34.40 o
 -10  14   8         45.65         30.19        19.73 o
  -8  14   8       1329.10       1438.81        60.24 o
  -6  14   8          2.75         47.01        19.29 o
  -4  14   8       2084.08       2085.39        58.05 o
  -2  14   8        398.25        416.29        32.95 o
   0  14   8          0.08        -12.02        20.71 o
   2  14   8        116.29        162.80        25.04 o
   4  14   8        998.00        932.84        40.35 o
   6  14   8        613.77        558.49        37.05 o
   8  14   8         20.78        -16.98        20.74 o
  10  14   8         39.09          7.03        17.32 o
  12  14   8         74.96         57.78        20.48 o
  14  14   8          2.57         71.88        20.13 o
 -13  15   8        492.67        557.00        38.56 o
 -11  15   8       1082.72       1175.66        45.64 o
  -9  15   8        439.34        429.36        34.84 o
  -7  15   8        164.11        253.88        29.36 o
  -5  15   8        154.69        185.54        29.14 o
  -3  15   8        630.81        635.71        36.05 o
  -1  15   8        689.41        669.78        37.67 o
   1  15   8       2932.07       3026.17        71.51 o
   3  15   8       1832.51       1822.38        58.77 o
   5  15   8       1732.94       1686.61        58.71 o
   7  15   8        504.23        396.64        33.51 o
   9  15   8          2.68        -17.39        19.70 o
  11  15   8        207.81        126.69        20.46 o
  13  15   8         37.47        102.65        21.59 o
 -12  16   8        168.12        236.42        37.49 o
 -10  16   8         11.14         50.22        33.91 o
  -8  16   8          4.88         61.93        36.36 o
  -6  16   8        227.87        238.57        31.43 o
  -4  16   8        267.47        213.51        26.25 o
  -2  16   8        213.23        178.77        25.79 o
   0  16   8        965.46        949.43        42.12 o
   2  16   8        395.41        393.86        31.50 o
   4  16   8        109.58        102.46        22.08 o
   6  16   8         38.45         58.92        21.80 o
   8  16   8        365.34        277.19        29.76 o
  10  16   8         32.91          8.80        20.79 o
  12  16   8        511.56        468.37        32.44 o
 -11  17   8         33.07          2.36        26.25 o
  -9  17   8        141.29        169.61        25.65 o
  -7  17   8       1017.33       1133.46        48.10 o
  -5  17   8         35.04         12.29        28.28 o
  -3  17   8        178.21        143.16        24.93 o
  -1  17   8        398.93        341.39        30.28 o
   1  17   8        586.58        512.63        34.39 o
   3  17   8          0.00         18.97        20.47 o
   5  17   8       1069.95       1099.81        49.90 o
   7  17   8        177.23         68.01        24.92 o
   9  17   8        564.27        477.35        34.25 o
  11  17   8         52.79          8.13        27.06 o
  -8  18   8          5.20         46.75        30.48 o
  -6  18   8        438.51        516.44        34.51 o
  -4  18   8        165.18        127.70        24.24 o
  -2  18   8        124.54         94.23        22.43 o
   0  18   8         90.51         67.88        27.20 o
   2  18   8         13.98         -5.09        19.67 o
   4  18   8       1215.58       1150.05        45.21 o
   6  18   8          0.20         -9.22        22.06 o
   8  18   8         30.68         48.25        27.89 o
  -7  19   8        136.75        172.43        21.98 o
  -5  19   8        181.35        179.79        22.92 o
  -3  19   8         21.58         -5.69        18.29 o
  -1  19   8         29.93        -17.64        19.03 o
   1  19   8        338.37        336.00        30.17 o
   3  19   8        185.26        200.58        26.06 o
   5  19   8        612.74        583.29        39.60 o
   7  19   8          3.12         30.19        26.35 o
  -2  20   8        112.55         78.37        21.24 o
   0  20   8          0.16        -18.11        18.11 o
   2  20   8        231.94        195.65        24.82 o
   0   1   9         72.59         66.59        13.46 o
  -1   2   9         42.63         34.26        11.26 o
   1   2   9        860.23        800.48        25.06 o
  -2   3   9       2321.00       2275.97        42.11 o
   0   3   9        542.88        465.55        21.37 o
   2   3   9        210.97        197.30        14.07 o
  -3   4   9       1122.28       1053.88        30.02 o
  -1   4   9        141.13        158.88        11.83 o
   1   4   9       2333.87       2249.83        45.43 o
   3   4   9        790.32        743.07        27.36 o
  -4   5   9         90.11        129.62        14.77 o
  -2   5   9         53.00         27.04        15.02 o
   0   5   9        748.51        872.81        32.81 o
   2   5   9       1721.74       1926.47        43.29 o
   4   5   9        430.32        500.98        29.39 o
  -5   6   9       1250.07       1366.27        39.42 o
  -3   6   9       1017.73        987.19        28.98 o
  -1   6   9        690.81        661.41        32.59 o
   1   6   9       4785.20       4791.94        91.30 o
   3   6   9       1123.21       1196.89        35.68 o
   5   6   9       2018.73       2117.28        56.13 o
  -6   7   9        756.89        693.36        30.12 o
  -4   7   9          0.00         62.41        12.53 o
  -2   7   9       1273.59       1261.28        37.63 o
   0   7   9        455.46        500.97        32.03 o
   2   7   9        288.74        288.35        23.05 o
   4   7   9       4026.34       3913.89        75.78 o
   6   7   9         91.37         93.20        20.15 o
  -7   8   9        187.13        157.53        19.07 o
  -5   8   9        581.69        583.83        28.49 o
  -3   8   9        478.55        451.83        24.75 o
  -1   8   9        175.61        191.78        23.02 o
   1   8   9         40.49         50.88        18.00 o
   3   8   9        786.09        822.72        34.76 o
   5   8   9        956.80        996.68        36.37 o
   7   8   9        366.00        338.78        28.89 o
  -8   9   9       3275.02       3332.49        73.87 o
  -6   9   9        138.13        152.01        18.51 o
  -4   9   9       2151.95       2205.58        55.35 o
  -2   9   9       1180.02       1138.80        39.68 o
   0   9   9         27.74         19.90        16.72 o
   2   9   9       3126.76       3210.72        66.48 o
   4   9   9        746.65        717.80        38.73 o
   6   9   9        502.71        511.94        30.26 o
   8   9   9        539.19        544.43        31.50 o
  -9  10   9         21.16        -10.52        17.37 o
  -7  10   9         85.32         97.68        24.94 o
  -5  10   9        711.14        793.65        40.39 o
  -3  10   9        222.97        235.76        23.44 o
  -1  10   9        993.45       1036.33        39.15 o
   1  10   9        676.51        763.12        36.01 o
   3  10   9        184.20        218.37        22.22 o
   5  10   9        671.72        653.45        41.04 o
   7  10   9        417.12        382.58        28.53 o
   9  10   9         17.12        -17.42        17.42 o
 -10  11   9        186.43        242.16        26.64 o
  -8  11   9          0.95         -9.75        22.22 o
  -6  11   9         12.17          3.81        19.87 o
  -4  11   9        415.16        351.70        26.80 o
  -2  11   9        376.88        346.24        26.71 o
   0  11   9        558.80        531.61        32.03 o
   2  11   9       3721.04       3460.69        74.80 o
   4  11   9        384.91        316.43        30.94 o
   6  11   9        452.15        379.28        34.57 o
   8  11   9         69.34         28.75        17.76 o
  10  11   9          1.32        -16.85        18.08 o
 -11  12   9        876.43        958.90        44.60 o
  -9  12   9       1723.29       1943.24        64.49 o
  -7  12   9        108.81        120.31        24.23 o
  -5  12   9         61.68         78.53        22.11 o
  -3  12   9         20.77          1.64        19.04 o
  -1  12   9          3.59          7.72        18.26 o
   1  12   9       2068.90       2015.26        55.51 o
   3  12   9        830.83        870.25        38.61 o
   5  12   9        564.23        489.03        35.04 o
   7  12   9       1368.25       1362.08        50.29 o
   9  12   9         20.12        -15.31        15.31 o
  11  12   9       1145.44       1217.74        45.60 o
 -12  13   9        812.43        825.40        41.91 o
 -10  13   9        248.10        266.55        33.31 o
  -8  13   9       1241.98       1376.70        58.91 o
  -6  13   9        204.49        177.80        32.84 o
  -4  13   9        244.31        282.80        25.60 o
  -2  13   9         26.06         37.00        19.17 o
   0  13   9        708.12        639.34        34.94 o
   2  13   9          4.52         39.35        19.73 o
   4  13   9        872.12        824.54        41.60 o
   6  13   9        238.68        193.05        27.08 o
   8  13   9          1.59         -8.35        19.89 o
  10  13   9        615.05        634.18        32.78 o
  12  13   9         48.27        104.02        21.11 o
 -11  14   9         49.26         86.42        30.19 o
  -9  14   9        269.12        220.45        30.43 o
  -7  14   9       1219.63       1106.21        48.32 o
  -5  14   9        129.74        138.31        32.01 o
  -3  14   9       2964.62       2993.83        70.63 o
  -1  14   9        520.46        566.83        35.47 o
   1  14   9        111.87         98.65        22.04 o
   3  14   9         77.19         48.99        19.83 o
   5  14   9        733.49        662.74        38.46 o
   7  14   9          5.58        -21.16        21.16 o
   9  14   9       1071.94       1026.64        44.94 o
  11  14   9        118.33        107.64        24.70 o
 -10  15   9        291.57        298.18        36.17 o
  -8  15   9        234.67        302.00        40.34 o
  -6  15   9         70.42         48.91        19.01 o
  -4  15   9        283.14        305.61        26.84 o
  -2  15   9         38.55         64.71        20.10 o
   0  15   9        153.20        199.22        24.99 o
   2  15   9        384.40        405.08        30.65 o
   4  15   9         18.24        -15.03        21.56 o
   6  15   9         13.04         22.12        21.72 o
   8  15   9          0.53        -22.93        24.18 o
  10  15   9         71.31         40.65        20.48 o
  -9  16   9        108.90        122.20        24.02 o
  -7  16   9        739.33        835.28        41.97 o
  -5  16   9        146.78        121.14        22.87 o
  -3  16   9          4.76         -3.49        17.76 o
  -1  16   9        775.56        743.71        37.43 o
   1  16   9       1638.77       1701.77        53.10 o
   3  16   9        418.92        428.10        35.60 o
   5  16   9        976.49        978.86        47.46 o
   7  16   9        167.68         74.47        22.86 o
   9  16   9        292.13        208.96        36.82 o
  -8  17   9         39.60         96.19        20.90 o
  -6  17   9        593.10        633.52        35.39 o
  -4  17   9        289.14        266.23        26.68 o
  -2  17   9        233.05        173.34        22.77 o
   0  17   9        844.56        855.91        43.74 o
   2  17   9         58.80         48.93        20.96 o
   4  17   9        302.52        350.01        34.24 o
   6  17   9         97.26         69.80        23.11 o
   8  17   9        165.73        172.76        26.23 o
  -5  18   9        117.71        148.32        20.92 o
  -3  18   9        562.72        559.32        33.50 o
  -1  18   9          3.45          7.93        18.21 o
   1  18   9        194.80        152.16        23.58 o
   3  18   9        272.53        231.36        31.16 o
   5  18   9          3.70         -8.40        23.66 o
   1   1  10       3336.71       3355.39        60.11 o
   0   2  10        102.61         19.65        18.35 o
   2   2  10        224.23        188.19        15.70 o
  -1   3  10       3549.66       3551.36        67.57 o
   1   3  10          1.17        -13.38        13.38 o
   3   3  10         79.43         81.42        12.45 o
  -2   4  10        180.13        256.86        24.83 o
   0   4  10       1461.75       1462.55        40.84 o
   2   4  10        300.24        326.29        21.06 o
   4   4  10       1216.42       1150.81        54.19 o
  -3   5  10        169.80        177.39        22.68 o
  -1   5  10       2400.49       2435.25        59.40 o
   1   5  10        215.38        170.75        19.79 o
   3   5  10       2755.41       2769.06        64.31 o
   5   5  10        727.40        733.26        38.98 o
  -4   6  10        889.92        910.64        49.11 o
  -2   6  10       1153.17       1114.22        44.88 o
   0   6  10        692.47        690.00        38.05 o
   2   6  10        615.56        624.00        29.76 o
   4   6  10       2168.67       2122.24        55.93 o
   6   6  10        548.25        618.05        28.51 o
  -5   7  10        381.63        417.92        29.02 o
  -3   7  10       3370.32       3573.90        69.94 o
  -1   7  10       1004.54       1010.70        46.80 o
   1   7  10        641.78        604.91        30.65 o
   3   7  10          3.67         66.41        17.36 o
   5   7  10        792.42        973.05        42.99 o
   7   7  10       1049.61       1088.35        41.64 o
  -6   8  10          0.29          0.19        19.90 o
  -4   8  10        307.66        307.14        28.48 o
  -2   8  10        210.12        241.94        23.63 o
   0   8  10       1507.42       1392.15        44.07 o
   2   8  10          0.57         32.61        17.19 o
   4   8  10       4287.61       4079.05        86.97 o
   6   8  10        292.67        278.70        26.35 o
   8   8  10          7.86         19.88        26.64 o
  -7   9  10       1892.24       2024.36        62.57 o
  -5   9  10        773.42        761.91        39.42 o
  -3   9  10        344.03        389.47        25.92 o
  -1   9  10        184.03        248.48        24.46 o
   1   9  10       1935.14       2022.35        53.53 o
   3   9  10        317.29        383.81        30.08 o
   5   9  10       1658.32       1672.35        53.43 o
   7   9  10          0.08         -0.08        16.42 o
   9   9  10        140.33         87.27        25.52 o
  -8  10  10          3.35         55.65        27.22 o
  -6  10  10        228.08        284.95        28.94 o
  -4  10  10         43.52         32.03        23.04 o
  -2  10  10        552.80        567.93        39.23 o
   0  10  10         36.76          9.95        23.38 o
   2  10  10        802.14        825.09        45.15 o
   4  10  10        211.90        223.80        26.83 o
   6  10  10        205.49        193.29        24.97 o
   8  10  10         10.08         -2.00        21.09 o
  10  10  10         90.85        115.38        26.89 o
  -9  11  10         27.00         -1.97        31.55 o
  -7  11  10        547.99        589.78        36.76 o
  -5  11  10          1.05         14.15        18.25 o
  -3  11  10       2190.90       2227.35        57.12 o
  -1  11  10         23.30         12.62        16.51 o
   1  11  10        851.86        814.61        35.66 o
   3  11  10         86.60        112.08        23.41 o
   5  11  10        748.60        804.76        40.21 o
   7  11  10          1.59          4.74        25.32 o
   9  11  10       1919.81       1919.01        58.31 o
  11  11  10          1.07         13.96        22.48 o
 -10  12  10        172.58        171.20        40.45 o
  -8  12  10        106.35        133.09        28.01 o
  -6  12  10        200.50        127.44        22.43 o
  -4  12  10        421.55        399.04        29.46 o
  -2  12  10          0.09         16.10        15.06 o
   0  12  10        157.57        185.56        21.57 o
   2  12  10        251.52        230.84        27.42 o
   4  12  10        631.65        635.68        36.16 o
   6  12  10        216.51        218.80        25.65 o
   8  12  10         65.05         68.63        20.83 o
  10  12  10        319.10        300.82        31.41 o
  12  12  10         83.89        100.36        27.58 o
 -11  13  10        173.58        133.95        30.41 o
  -9  13  10        455.12        413.40        36.05 o
  -7  13  10        676.09        714.17        40.12 o
  -5  13  10         19.84         17.25        18.98 o
  -3  13  10        165.16         98.89        18.85 o
  -1  13  10        125.10         71.36        17.10 o
   1  13  10       1509.00       1464.16        47.43 o
   3  13  10          7.77         25.48        20.64 o
   5  13  10       1087.02       1024.90        43.83 o
   7  13  10         70.52         33.98        24.41 o
   9  13  10          0.02          3.86        33.16 o
  11  13  10         65.45         79.83        22.09 o
  -8  14  10          0.14         21.98        28.13 o
  -6  14  10         14.55         32.81        18.39 o
  -4  14  10          0.09        -12.40        22.52 o
  -2  14  10        413.90        381.39        27.07 o
   0  14  10         30.82         31.45        17.20 o
   2  14  10       1459.38       1298.79        51.20 o
   4  14  10         10.25         22.97        20.53 o
   6  14  10          5.80         30.71        19.84 o
   8  14  10         19.62         19.99        20.76 o
  -7  15  10          0.33         35.27        18.67 o
  -5  15  10        437.21        427.88        30.37 o
  -3  15  10        106.21         77.47        17.30 o
  -1  15  10       1273.13       1214.98        44.75 o
   1  15  10        191.45        224.15        24.04 o
   3  15  10        139.56        127.35        24.91 o
   5  15  10        382.71        353.87        39.91 o
   7  15  10         58.68         27.55        20.46 o
  -6  16  10        255.06        221.84        24.30 o
  -4  16  10        150.80         53.10        27.22 o
  -2  16  10          9.40         -3.11        15.85 o
   0  16  10         42.37        128.59        21.68 o
   2  16  10         24.01         58.09        29.23 o
   4  16  10        519.94        545.84        37.56 o
   6  16  10          8.06         -2.48        20.01 o
  -1  17  10        475.13        452.83        29.66 o
   1  17  10        166.59        163.74        24.02 o
   0   1  11        994.19        993.53        40.93 o
  -1   2  11        536.85        450.09        28.95 o
   1   2  11        714.85        632.09        29.68 o
  -2   3  11          7.27         57.16        24.01 o
   0   3  11        160.87        106.40        21.79 o
   2   3  11       1301.92       1257.51        59.34 o
  -3   4  11        985.43        940.01        53.63 o
  -1   4  11       1161.14       1062.72        44.18 o
   1   4  11       1066.23        991.23        34.08 o
   3   4  11          4.58        -21.41        21.41 o
  -4   5  11       3916.70       4051.72       199.05 o
  -2   5  11          3.55          4.45        17.54 o
   0   5  11        861.90        768.71        35.35 o
   2   5  11        292.53        205.09        20.81 o
   4   5  11         61.55         75.20        28.61 o
  -5   6  11          0.11         34.05        23.51 o
  -3   6  11        394.36        491.25        32.82 o
  -1   6  11          4.41         53.13        22.61 o
   1   6  11         47.99         93.63        20.82 o
   3   6  11        229.05        193.63        19.25 o
   5   6  11          5.17         37.75        21.72 o
  -6   7  11        234.43        251.61        58.85 o
  -4   7  11        421.11        410.35        31.60 o
  -2   7  11         34.24         51.68        24.20 o
   0   7  11       2339.78       2306.59        56.80 o
   2   7  11         36.69         42.08        13.70 o
   4   7  11        642.05        693.38        34.12 o
   6   7  11        231.18        291.89        33.77 o
  -7   8  11       1262.99       1235.49        89.44 o
  -5   8  11        469.70        605.08        46.74 o
  -3   8  11         89.20         88.45        19.87 o
  -1   8  11        180.26        188.01        23.71 o
   1   8  11         42.45         61.33        20.78 o
   3   8  11        733.95        684.83        50.37 o
   5   8  11        288.68        273.00        22.97 o
   7   8  11       1199.08       1356.96        69.53 o
  -8   9  11        138.22        141.35        42.40 o
  -6   9  11       1200.28       1164.56        60.74 o
  -4   9  11       1222.28       1274.48        48.90 o
  -2   9  11        357.97        284.28        24.80 o
   0   9  11        225.08        261.69        21.67 o
   2   9  11        390.17        325.96        25.57 o
   4   9  11         43.29         62.44        15.34 o
   6   9  11        834.20        947.25        49.17 o
   8   9  11       1723.25       1746.77        74.55 o
  -9  10  11        192.55        152.64        36.66 o
  -7  10  11          5.90        -20.50        27.30 o
  -5  10  11        466.44        502.03        33.43 o
  -3  10  11        285.05        196.17        23.85 o
  -1  10  11       1225.36       1193.50        40.90 o
   1  10  11         76.38         49.57        17.67 o
   3  10  11       1376.04       1262.50        47.73 o
   5  10  11        510.10        489.49        30.47 o
   7  10  11        304.27        391.38        48.29 o
   9  10  11          1.78        -12.10        30.48 o
 -10  11  11        601.13        570.61        52.13 o
  -8  11  11        338.26        338.15        38.85 o
  -6  11  11         38.53         56.34        20.42 o
  -4  11  11        332.81        259.62        26.38 o
  -2  11  11        425.75        391.05        27.63 o
   0  11  11        788.28        776.78        37.05 o
   2  11  11        174.34        178.41        23.24 o
   4  11  11        371.57        479.28        33.26 o
   6  11  11        342.81        353.35        30.62 o
   8  11  11        164.60        145.06        37.18 o
  10  11  11         10.25          0.70        30.04 o
  -7  12  11         14.72         37.91        19.75 o
  -5  12  11        136.35        142.48        26.87 o
  -3  12  11          3.47         11.60        15.39 o
  -1  12  11        117.62        156.53        20.17 o
   1  12  11        171.50        224.92        31.45 o
   3  12  11        255.52        266.22        24.50 o
   5  12  11         41.78         91.79        18.58 o
   7  12  11        674.97        834.59        38.79 o
  -6  13  11       1184.14       1117.75        46.67 o
  -4  13  11         19.62         75.32        17.12 o
  -2  13  11        469.20        465.22        29.02 o
   0  13  11          0.78         24.61        19.44 o
   2  13  11          4.98          7.01        16.31 o
   4  13  11          4.91         45.76        17.24 o
   6  13  11        665.78        746.04        37.18 o
  -5  14  11        168.56        165.10        22.36 o
  -3  14  11         22.28         65.62        18.26 o
  -1  14  11        781.20        784.30        34.30 o
   1  14  11        138.32        170.22        22.76 o
   3  14  11       1121.47        972.02        48.99 o
   5  14  11         12.90         46.11        18.21 o
   0   0  12       1567.02       1566.84       104.97 o
   1   1  12          2.76        -25.88        25.88 o
   0   2  12          2.56        -18.90        18.90 o
   2   2  12         43.82         33.93        23.13 o
  -1   3  12        254.42        251.57        37.47 o
   1   3  12       1026.99        957.36        55.81 o
   3   3  12         47.01         46.40        27.24 o
  -2   4  12        721.15        715.25        40.42 o
   0   4  12       1387.75       1408.78       104.61 o
   2   4  12        634.36        653.77        37.48 o
   4   4  12       1573.10       1450.03        79.52 o
  -3   5  12         45.76          7.35        25.65 o
  -1   5  12          7.95         -0.38        42.36 o
   1   5  12         45.50         15.20        25.66 o
   3   5  12        401.79        558.90        53.34 o
   5   5  12        466.53        522.13        41.88 o
  -4   6  12        114.38         95.54        27.39 o
  -2   6  12        651.12        721.31        52.96 o
   0   6  12         74.08         47.66        16.80 o
   2   6  12         87.74         99.24        25.94 o
   4   6  12        213.42        215.31        32.95 o
   6   6  12       1867.89       1847.71        81.86 o
  -5   7  12        264.69        277.45        61.76 o
  -3   7  12         11.62         58.42        48.50 o
  -1   7  12          8.67         56.06        22.46 o
   1   7  12        165.54        207.96        30.86 o
   3   7  12         60.26         87.79        38.86 o
   5   7  12          1.09         18.86        38.68 o
   7   7  12          0.04         61.83        34.91 o
  -6   8  12        291.34        307.97        35.13 o
  -4   8  12        272.09        142.01        51.93 o
  -2   8  12       2087.82       2073.52        61.32 o
   0   8  12        645.45        524.84        43.92 o
   2   8  12       3804.68       3654.98        86.40 o
   4   8  12          0.73         88.60        31.69 o
   6   8  12        127.92        147.52        56.76 o
   8   8  12        221.95        242.00        46.01 o
  -7   9  12         90.40        153.68        34.02 o
  -5   9  12        177.60        195.16        36.66 o
  -3   9  12         28.77         48.88        18.37 o
  -1   9  12        370.65        325.35        24.51 o
   1   9  12         24.93        182.46        30.24 o
   3   9  12         34.59        115.24        29.89 o
   5   9  12        464.72        622.97        41.04 o
   7   9  12          5.72         42.97        42.40 o
  -6  10  12        546.85        577.04        52.35 o
  -4  10  12        372.78        429.91        53.24 o
  -2  10  12        122.83        114.23        18.24 o
   0  10  12         90.30         86.83        17.19 o
   2  10  12        259.15        213.19        27.89 o
   4  10  12        609.83        487.35        55.74 o
   6  10  12       1526.98       1615.89        60.82 o
  -5  11  12        170.53        191.87        37.34 o
  -3  11  12          6.96         18.47        20.78 o
  -1  11  12         98.62        132.68        24.48 o
   1  11  12        135.14        117.80        17.33 o
   3  11  12         59.08         52.96        33.03 o
   5  11  12        270.46        344.66        24.95 o
   0  12  12       1034.30        954.45        43.76 o
  -1   2  13        143.60        -16.37        50.08 o
   1   2  13        814.51        549.89        79.93 o
  -2   3  13        275.46        148.59        53.45 o
   0   3  13        189.72        267.40        88.60 o
   2   3  13        723.19        755.41        60.25 o
  -3   4  13        459.06        408.67        43.31 o
  -1   4  13          3.36        -35.37        35.37 o
   1   4  13         57.24          7.21        65.00 o
   3   4  13        147.64        122.67        41.60 o
  -4   5  13        636.05        824.51        47.31 o
  -2   5  13        681.29        502.96        66.41 o
   0   5  13         32.33        -39.70        39.70 o
   2   5  13        137.01          6.16        42.34 o
   4   5  13        262.08        309.83        58.58 o
  -5   6  13         89.03         47.79        51.84 o
  -3   6  13        673.13        761.52        82.15 o
  -1   6  13        817.12        631.67        73.21 o
   1   6  13        389.73        227.81        56.22 o
   3   6  13        437.21        312.00        56.74 o
   5   6  13          5.10         30.62        26.77 o
  -4   7  13         83.13        138.79        52.26 o
  -2   7  13         69.63          2.11        43.52 o
   0   7  13        179.75         96.97        45.93 o
   2   7  13         42.80         49.78        29.81 o
   4   7  13        494.55        492.14        71.86 o
  -1   8  13          2.98        -51.60        53.45 o
   1   8  13        209.94        209.47        34.75 o
                                                
